# Supplementary material for: Rapid birth-death evolution and positive selection in detoxification-type glutathione S-transferases in mammals
Source: PLoS One. 2018 Dec 26;13(12):e0209336. doi: 10.1371/journal.pone.0209336 (PMC6306238; doi:10.1371/journal.pone.0209336)
Supplement: S1 Table — (XLSX) [file pone.0209336.s001.xlsx]

## Sheet: Gene
Species	Abbrv	Chr	Protein_id	Geneid	Class	No_of_isoforms	Identity	Length	Given_name
Homo sapiens	Hsap	chr1	NP_000841.1	2948	mu	4	-	218	HsapGSTM4
Homo sapiens	Hsap	chr1	NP_000839.1	2946	mu	2	-	218	HsapGSTM2
Homo sapiens	Hsap	chr1	NP_000552.2	2944	mu	4	-	218	HsapGSTM1
Homo sapiens	Hsap	chr1	NP_000842.2	2949	mu	3	-	218	HsapGSTM5
Homo sapiens	Hsap	chr1	NP_000840.2	2947	mu	2	-	225	HsapGSTM3
Homo sapiens	Hsap	chr10	NP_004823.1	9446	omega	3	-	241	HsapGSTO1
Homo sapiens	Hsap	chr10	NP_899062.1	119391	omega	9	-	243	HsapGSTO2
Homo sapiens	Hsap	chr11	NP_000843.1	2950	pi	1	-	210	HsapGSTP1
Homo sapiens	Hsap	chr14	NP_665877.1	2954	zeta	6	-	216	HsapGSTZ1
Homo sapiens	Hsap	chr22	NP_001074312.1	653689	theta	2	-	244	HsapGSTT3
Homo sapiens	Hsap	chr6	NP_000837.3	2939	alpha	2	-	222	HsapGSTA2
Homo sapiens	Hsap	chr6	NP_665683.1	2938	alpha	2	-	222	HsapGSTA1
Homo sapiens	Hsap	chr6	NP_714543.1	221357	alpha	1	-	222	HsapGSTA5
Homo sapiens	Hsap	chr6	NP_000838.3	2940	alpha	3	-	222	HsapGSTA3
Homo sapiens	Hsap	chr6	NP_001503.1	2941	alpha	4	-	222	HsapGSTA4
Homo sapiens	Hsap	NW_187633.1	NP_000844.2	2952	theta	10	-	240	HsapGSTT1
Papio anubis	Panu	chr1	XP_003892388.1	101012891	mu	2	97.71	218	PanuGSTM4
Papio anubis	Panu	chr1	XP_003919635.1	101013512	mu	1	88.53	217	PanuGSTM2
Papio anubis	Panu	chr1	XP_003892394.1	101015179	mu	2	88.48	218	PanuGSTM5
Papio anubis	Panu	chr1	XP_003892393.1	101014811	mu	2	97.33	225	PanuGSTM3
Papio anubis	Panu	chr14	XP_003909509.1	101008213	pi	1	96.67	210	PanuGSTP
Papio anubis	Panu	chr4	XP_003897787.1	101002090	alpha	1	93.24	222	PanuGSTA2
Papio anubis	Panu	chr4	XP_003897788.1	101002442	alpha	1	95.5	222	PanuGSTA1
Papio anubis	Panu	chr4	XP_009203645.1	101001730	alpha	1	96.4	222	PanuGSTA3
Papio anubis	Panu	chr4	XP_003897789.1	101003128	alpha	1	98.2	222	PanuGSTA4
Papio anubis	Panu	chr7	XP_003902151.1	101006988	zeta	4	95.83	216	PanuGSTZ
Papio anubis	Panu	chr9	XP_003904272.1	101008775	omega	1	97.1	241	PanuGSTO1
Papio anubis	Panu	chr9	XP_009213583.1	101009553	omega	1	97.11	243	PanuGSTO2
Papio anubis	Panu	NW_003921952.1	XP_003919134.2	101015137	theta	1	61.54	245	PanuGSTT4
Papio anubis	Panu	NW_003921952.1	XP_003919135.1	101015487	theta	1	89.75	244	PanuGSTT2B
Papio anubis	Panu	NW_003921952.1	XP_003919137.1	101016081	theta	5	97.92	240	PanuGSTT1
Papio anubis	Panu	NW_003881064.1	PanuGSTM1	101020583	mu	1	89.91	216	PanuGSTM1
Papio anubis	Panu	NW_003921952.1	XP_003919138.2	101016449	theta	2	50.64	245	PanuGSTT3
Pan troglodytes	Ptro	chr1	XP_513625.2	457094	mu	5	99.08	218	PtroGSTM4
Pan troglodytes	Ptro	chr1	NP_001233497.1	457128	mu	3	99.56	225	PtroGSTM3
Pan troglodytes	Ptro	chr1	XP_001164456.2	745685	mu	2	98.62	218	PtroGSTM5
Pan troglodytes	Ptro	chr1	XP_001165087.2	745723	mu	1	97.71	218	PtroGSTM1
Pan troglodytes	Ptro	chr10	NP_001233486.1	450719	omega	2	99.17	241	PtroGSTO1
Pan troglodytes	Ptro	chr10	XP_001138494.1	450720	omega	1	98.35	243	PtroGSTO2
Pan troglodytes	Ptro	chr11	XP_001152516.2	745954	pi	1	99.52	210	PtroGSTP
Pan troglodytes	Ptro	chr14	XP_009426472.1	453068	zeta	1	96.74	217	PtroGSTZ
Pan troglodytes	Ptro	chr22	XP_525647.2	470264	theta	6	100	240	PtroGSTT1
Pan troglodytes	Ptro	chr6	XP_001153130.1	462769	alpha	1	99.1	222	PtroGSTA2
Pan troglodytes	Ptro	chr6	XP_009449729.1	741887	alpha	1	96.4	222	PtroGSTA5
Pan troglodytes	Ptro	chr6	XP_009449730.1	462770	alpha	1	99.1	222	PtroGSTA3
Pan troglodytes	Ptro	chr6	XP_009449731.1	462771	alpha	2	99.55	222	PtroGSTA4
Pan troglodytes	Ptro	chr6	XP_003311383.1	100611543	alpha	2	98.65	222	PtroGSTA1
Pan troglodytes	Ptro	NW_003477093.1	XP_515243.2	458962	theta	1	99.18	244	PtroGSTT2
Chlorocebus sabaeus	Csab	chr1	XP_007962665.1	103216679	pi	2	97.62	210	CsabGSTP
Chlorocebus sabaeus	Csab	chr17	XP_007970437.1	103221351	alpha	2	98.2	222	CsabGSTA6
Chlorocebus sabaeus	Csab	chr17	XP_007970439.1	103221352	alpha	1	62.68	218	CsabGSTA4
Chlorocebus sabaeus	Csab	chr17	CsabGSTA3	103221358	alpha	1	97.3	222	CsabGSTA3
Chlorocebus sabaeus	Csab	chr17	XP_007970443.1	103221355	alpha	1	92.34	222	CsabGSTA5
Chlorocebus sabaeus	Csab	chr17	XP_007970442.1	103221354	alpha	1	95.5	222	CsabGSTA1
Chlorocebus sabaeus	Csab	chr17	XP_007970440.1	103221353	alpha	1	93.69	222	CsabGSTA2
Chlorocebus sabaeus	Csab	chr19	XP_007973334.1	103223040	theta	1	96.67	240	CsabGSTT1
Chlorocebus sabaeus	Csab	chr19	XP_007973335.1	103223041	theta	3	51.07	245	CsabGSTT4
Chlorocebus sabaeus	Csab	chr20	XP_007975858.1	103224272	mu	1	97.33	225	CsabGSTM3
Chlorocebus sabaeus	Csab	chr20	XP_007975864.1	103224277	mu	1	89.4	218	CsabGSTM5
Chlorocebus sabaeus	Csab	chr20	XP_007975863.1	103224275	mu	1	92.2	218	CsabGSTM1
Chlorocebus sabaeus	Csab	chr20	XP_007975861.1	103224274	mu	2	94.95	218	CsabGSTM2
Chlorocebus sabaeus	Csab	chr20	XP_007975859.1	103224273	mu	2	97.71	218	CsabGSTM4
Chlorocebus sabaeus	Csab	chr24	XP_007985586.1	103229386	zeta	3	95.83	216	CsabGSTZ
Chlorocebus sabaeus	Csab	chr9	XP_007962230.1	103216471	omega	1	96.68	241	CsabGSTO1
Chlorocebus sabaeus	Csab	chr9	XP_007962232.1	103216472	omega	2	96.3	243	CsabGSTO2
Pongo abelii	Pabe	chr1	XP_002810525.1	100452892	mu	2	99.11	225	PabeGSTM3
Pongo abelii	Pabe	chr1	XP_002810526.1	100453263	mu	1	94.5	218	PabeGSTM5
Pongo abelii	Pabe	chr1	XP_002810527.1	100453622	mu	3	97.71	218	PabeGSTM1
Pongo abelii	Pabe	chr1	NP_001127487.1	100174562	mu	1	94.5	218	PabeGSTM2
Pongo abelii	Pabe	chr1	XP_002810530.1	100454483	mu	7	97.25	218	PabeGSTM4
Pongo abelii	Pabe	chr10	XP_002821176.1	100447725	omega	2	98.34	241	PabeGSTO1
Pongo abelii	Pabe	chr10	XP_002821177.1	100448103	omega	1	98.77	243	PabeGSTO2
Pongo abelii	Pabe	chr11	NP_001127471.1	100174544	pi	1	97.14	210	PabeGSTP
Pongo abelii	Pabe	chr14	XP_002825017.1	100438186	zeta	8	97.69	216	PabeGSTZ
Pongo abelii	Pabe	chr22	XP_002830963.1	100439198	theta	6	96.67	240	PabeGSTT3
Pongo abelii	Pabe	chr22	XP_002830965.1	100439941	theta	1	52.36	241	PabeGSTT2
Pongo abelii	Pabe	chr6	XP_002817047.1	100445078	alpha	1	96.4	222	PabeGSTA4
Pongo abelii	Pabe	chr6	XP_002817048.1	100445448	alpha	1	96.85	222	PabeGSTA1
Pongo abelii	Pabe	chr6	XP_002817050.3	100446578	alpha	1	96.85	222	PabeGSTA5
Pongo abelii	Pabe	chr6	XP_002817054.1	100450954	alpha	4	100	222	PabeGSTA7
Pongo abelii	Pabe	NW_002970057.1	XP_002834697.1	100451109	theta	1	51.07	241	PabeGSTT4
Nomascus leucogenys	Nleu	chr12	XP_003267972.1	100588847	mu	2	98.22	225	NleuGSTM3
Nomascus leucogenys	Nleu	chr12	XP_003267968.1	100587851	mu	4	97.25	218	NleuGSTM1
Nomascus leucogenys	Nleu	chr12	XP_003267965.1	100587060	mu	1	95.41	218	NleuGSTM2
Nomascus leucogenys	Nleu	chr12	XP_003267962.1	100586279	mu	3	97.71	218	NleuGSTM4
Nomascus leucogenys	Nleu	chr22a	XP_003260846.1	100597733	zeta	6	97.22	216	NleuGSTZ
Nomascus leucogenys	Nleu	chr22a	XP_003254195.1	100583420	alpha	5	100	222	NleuGSTA4
Nomascus leucogenys	Nleu	chr22a	XP_003254196.1	100583757	alpha	1	96.85	222	NleuGSTA3
Nomascus leucogenys	Nleu	chr22a	XP_003254197.1	100584083	alpha	1	94.14	222	NleuGSTA5
Nomascus leucogenys	Nleu	chr22a	XP_003254198.1	100584415	alpha	1	96.85	222	NleuGSTA1
Nomascus leucogenys	Nleu	chr3	XP_003255489.1	100606364	omega	2	97.94	243	NleuGSTO2
Nomascus leucogenys	Nleu	chr3	XP_003255483.1	100604706	omega	6	98.76	241	NleuGSTO1
Nomascus leucogenys	Nleu	chr4	NleuGSTP	100580544	pi	1	91.94	211	NleuGSTP
Nomascus leucogenys	Nleu	chr7b	XP_003281783.1	100582253	theta	8	98.75	240	NleuGSTT1
Nomascus leucogenys	Nleu	NW_003502571.1	XP_003282572.1	100589494	theta	2	95.9	244	NleuGSTT2B
Macaca mulatta	Mmul	chr1	NP_001276887.1	699923	mu	3	97.71	218	MmulGSTM1
Macaca mulatta	Mmul	chr1	NP_001248580.1	700053	mu	2	96.33	218	MmulGSTM2
Macaca mulatta	Mmul	chr1	XP_001096049.1	700178	mu	2	87.67	227	MmulGSTM4
Macaca mulatta	Mmul	chr1	XP_002801738.1	100426406	mu	2	88.94	218	MmulGSTM5
Macaca mulatta	Mmul	chr1	NP_001248509.1	700303	mu	1	97.78	225	MmulGSTM3
Macaca mulatta	Mmul	chr14	NP_001036141.1	721704	pi	1	97.14	210	MmulGSTP
Macaca mulatta	Mmul	chr4	NP_001182706.1	709037	alpha	1	93.24	222	MmulGSTA2
Macaca mulatta	Mmul	chr4	NP_001182705.1	709232	alpha	1	95.5	222	MmulGSTA1
Macaca mulatta	Mmul	chr4	XP_001108174.1	709417	alpha	1	91.89	222	MmulGSTA7
Macaca mulatta	Mmul	chr4	NP_001248197.1	709498	alpha	1	97.3	222	MmulGSTA3
Macaca mulatta	Mmul	chr4	NP_001245031.1	709666	alpha	1	98.2	222	MmulGSTA4
Macaca mulatta	Mmul	chr7	XP_001101990.1	705723	zeta	3	96.3	216	MmulGSTZ
Macaca mulatta	Mmul	chr9	NP_001247484.1	716078	omega	1	97.1	241	MmulGSTO1
Macaca mulatta	Mmul	chr9	XP_001114322.1	715291	omega	1	97.12	243	MmulGSTO2
Macaca mulatta	Mmul	NW_001096040.1	XP_001087420.1	699679	theta	1	61.54	241	MmulGSTT3
Macaca mulatta	Mmul	NW_001096040.1	NP_001244563.1	700185	theta	2	89.34	244	MmulGSTT2
Macaca mulatta	Mmul	NW_001096040.1	XP_001089367.1	700314	theta	1	97.5	240	MmulGSTT1
Macaca mulatta	Mmul	NW_001096040.1	XP_001089710.1	700446	theta	1	50.21	241	MmulGSTT4
Callithrix jacchus	Cjac	chr1	XP_002743651.1	100388510	theta	3	53.85	241	CjacGSTT3
Callithrix jacchus	Cjac	chr1	XP_009006212.1	100388872	theta	2	93.33	230	CjacGSTT5
Callithrix jacchus	Cjac	chr1	XP_002743653.1	100389598	theta	1	51.07	241	CjacGSTT4
Callithrix jacchus	Cjac	chr10	CjacGSTZ	100401282	zeta	4	92.59	216	CjacGSTZ
Callithrix jacchus	Cjac	chr11	XP_009006824.1	100398632	pi	1	90.95	210	CjacGSTP
Callithrix jacchus	Cjac	chr12	XP_002756473.2	100399847	omega	1	95.85	241	CjacGSTO1
Callithrix jacchus	Cjac	chr12	CjacGSTO2	100400212	omega	5	89.12	243	CjacGSTO2
Callithrix jacchus	Cjac	chr4	XP_003732734.1	100386984	alpha	1	92.34	222	CjacGSTA1
Callithrix jacchus	Cjac	chr4	XP_002746695.1	100400731	alpha	1	88.29	222	CjacGSTA3
Callithrix jacchus	Cjac	chr4	XP_002746696.1	100401098	alpha	3	62.16	222	CjacGSTA5
Callithrix jacchus	Cjac	chr4	XP_002746697.1	100401476	alpha	1	98.65	222	CjacGSTA4
Callithrix jacchus	Cjac	chr7	CjacGSTM1	100407094	mu	1	91.74	218	CjacGSTM1
Callithrix jacchus	Cjac	chr7	XP_002751232.1	100406483	mu	1	89.91	218	CjacGSTM4
Callithrix jacchus	Cjac	chr7	XP_009000096.1	100385358	mu	1	91.28	218	CjacGSTM2
Callithrix jacchus	Cjac	chr7	XP_002751233.1	100407453	mu	1	93.78	225	CjacGSTM3
Gorilla gorilla gorilla	Ggor	chr1	XP_004026326.1	101127551	mu	3	98.62	218	GgorGSTM2
Gorilla gorilla gorilla	Ggor	chr1	XP_004026332.1	101129341	mu	3	97.71	218	GgorGSTM3
Gorilla gorilla gorilla	Ggor	chr1	XP_004026336.1	101130552	mu	2	98.17	218	GgorGSTM5
Gorilla gorilla gorilla	Ggor	chr1	XP_004026330.1	101128753	mu	2	99.11	225	GgorGSTM4
Gorilla gorilla gorilla	Ggor	chr10	XP_004050100.1	101146214	omega	3	99.17	241	GgorGSTO1
Gorilla gorilla gorilla	Ggor	chr10	XP_004050103.1	101147042	omega	4	98.35	243	GgorGSTO2
Gorilla gorilla gorilla	Ggor	chr11	XP_004051701.1	101141693	pi	1	98.57	210	GgorGSTP
Gorilla gorilla gorilla	Ggor	chr22	XP_004063210.1	101146886	theta	2	97.95	244	GgorGSTT2
Gorilla gorilla gorilla	Ggor	chr22	XP_004063215.1	101149517	theta	1	99.58	240	GgorGSTT1
Gorilla gorilla gorilla	Ggor	chr6	XP_004044244.1	101148684	alpha	3	96.85	222	GgorGSTA1
Gorilla gorilla gorilla	Ggor	chr6	XP_004044252.1	101152035	alpha	2	90.54	219	GgorGSTA7
Gorilla gorilla gorilla	Ggor	chr6	XP_004044256.1	101153728	alpha	1	100	222	GgorGSTA4
Gorilla gorilla gorilla	Ggor	chr14	XP_004055544.1	101141362	zeta	6	97.22	216	GgorGSTZ
Macaca fascicularis	Mfas	chr1	NP_001271791.1	102145210	mu	2	97.78	225	MfasGSTM3
Macaca fascicularis	Mfas	chr1	NP_001272186.1	101925101	mu	3	88.94	218	MfasGSTM4
Macaca fascicularis	Mfas	chr1	XP_005542508.1	102115173	mu	2	90.83	218	MfasGSTM1
Macaca fascicularis	Mfas	chr1	NP_001274584.1	102146720	mu	3	96.33	218	MfasGSTM2
Macaca fascicularis	Mfas	chr1	NP_001276892.1	102145837	mu	3	97.71	218	MfasGSTM5
Macaca fascicularis	Mfas	chr14	XP_005577111.1	102127415	pi	2	97.14	210	MfasGSTP
Macaca fascicularis	Mfas	chr4	NP_001271624.1	101865382	alpha	1	98.2	222	MfasGSTA4
Macaca fascicularis	Mfas	chr4	NP_001276889.1	102114846	alpha	1	97.3	222	MfasGSTA3
Macaca fascicularis	Mfas	chr4	XP_005552801.1	102146042	alpha	1	92.34	222	MfasGSTA5
Macaca fascicularis	Mfas	chr4	NP_001271557.1	102115229	alpha	1	93.24	222	MfasGSTA1
Macaca fascicularis	Mfas	chr7	XP_005561943.1	102135730	zeta	4	96.3	216	MfasGSTZ
Macaca fascicularis	Mfas	chr9	NP_001274622.1	102117319	omega	3	97.1	241	MfasGSTO1
Macaca fascicularis	Mfas	chr9	XP_005566426.1	102116720	omega	2	97.12	243	MfasGSTO2
Macaca fascicularis	Mfas	NW_005093478.1	XP_005595436.1	102140658	theta	1	61.54	245	MfasGSTT3
Macaca fascicularis	Mfas	NW_005093478.1	NP_001276888.1	102142224	theta	1	89.34	244	MfasGSTT2B
Macaca fascicularis	Mfas	NW_005093478.1	XP_005595439.1	102142998	theta	2	97.92	240	MfasGSTT1
Macaca fascicularis	Mfas	NW_005093478.1	XP_005595441.1	102143668	theta	1	50.21	245	MfasGSTT4
Mus musculus	Mmus	chr1	NP_034486.2	14859	alpha	3	78.64	221	MmusGSTA3
Mus musculus	Mmus	chr10	NP_598755.1	103140	theta	2	78.02	241	MmusGSTT3
Mus musculus	Mmus	chr10	NP_032211.3	14871	theta	2	81.67	240	MmusGSTT1
Mus musculus	Mmus	chr10	NP_083748.3	75886	theta	2	55.79	240	MmusGSTT4
Mus musculus	Mmus	chr10	NP_034491.2	14872	theta	4	77.87	244	MmusGSTT2
Mus musculus	Mmus	chr12	NP_034493.1	14874	zeta	7	85.58	216	MmusGSTZ
Mus musculus	Mmus	chr19	NP_659118.1	225884	pi	4	72.06	210	MmusGSTP
Mus musculus	Mmus	chr19	NP_034492.1	14873	omega	1	72.2	240	MmusGSTO1
Mus musculus	Mmus	chr19	NP_080895.2	68214	omega	5	83.95	248	MmusGSTO2
Mus musculus	Mmus	chr3	NP_034490.1	14866	mu	1	89.55	224	MmusGSTM5
Mus musculus	Mmus	chr3	NP_080948.2	68312	mu	5	83.41	218	MmusGSTM7
Mus musculus	Mmus	chr3	NP_032210.3	14867	mu	5	77.52	218	MmusGSTM6
Mus musculus	Mmus	chr3	NP_034489.1	14864	mu	1	76.5	218	MmusGSTM3
Mus musculus	Mmus	chr3	NP_032209.1	14863	mu	1	83.94	218	MmusGSTM2
Mus musculus	Mmus	chr3	NP_034488.1	14862	mu	2	77.98	218	MmusGSTM1
Mus musculus	Mmus	chr3	NP_081040.1	14865	mu	5	87.16	218	MmusGSTM4
Mus musculus	Mmus	chr9	NP_034487.2	14860	alpha	1	61.26	222	MmusGSTA4
Mus musculus	Mmus	chr9	NP_032207.3	14857	alpha	1	75.57	223	MmusGSTA1
Mus musculus	Mmus	chr9	NP_032208.2	14858	alpha	3	76.13	222	MmusGSTA2
Mus musculus	Mmus	chr19	NP_038569.1	14870	pi	1	85.24	210	MmusGSTP1
Mus musculus	Mmus	chr19	NP_861461.1	14869	pi	1	83.81	210	MmusGSTP2
Rattus norvegicus	Rnor	chr1	NP_036709.1	24426	pi	1	85.71	210	RnorGSTP1
Rattus norvegicus	Rnor	chr1	XP_006230798.1	RGD1307603	pi	4	71.29	209	RnorGSTP2
Rattus norvegicus	Rnor	chr1	NP_001007603.1	114846	omega	1	77.59	241	RnorGSTO1
Rattus norvegicus	Rnor	chr1	NP_001012071.1	309465	omega	4	85.19	248	RnorGSTO2
Rattus norvegicus	Rnor	chr2	NP_742035.1	64352	mu	1	88	225	RnorGSTM5
Rattus norvegicus	Rnor	chr2	RnorGSTM7	295362	mu	1	78.9	212	RnorGSTM7
Rattus norvegicus	Rnor	chr2	NP_112416.1	81869	mu	1	84.86	218	RnorGSTM8
Rattus norvegicus	Rnor	chr2	NP_001102662.1	499688	mu	1	77.52	218	RnorGSTM6
Rattus norvegicus	Rnor	chr2	NP_065415.1	57298	mu	1	74.19	218	RnorGSTM3
Rattus norvegicus	Rnor	chr2	NP_803175.1	24424	mu	1	81.65	218	RnorGSTM2
Rattus norvegicus	Rnor	chr2	NP_058710.1	24423	mu	1	78.9	218	RnorGSTM1
Rattus norvegicus	Rnor	chr2	NP_001019475.1	499689	mu	1	88.53	218	RnorGSTM4
Rattus norvegicus	Rnor	chr20	NP_036928.1	29487	theta	1	85.71	244	RnorGSTT2
Rattus norvegicus	Rnor	chr20	NP_001103145.1	686922	theta	1	62.5	240	RnorGSTT4
Rattus norvegicus	Rnor	chr20	NP_445745.1	25260	theta	4	80.42	240	RnorGSTT1
Rattus norvegicus	Rnor	chr20	NP_001131115.1	499422	theta	1	75	232	RnorGSTT3
Rattus norvegicus	Rnor	chr6	NP_001102915.1	681913	zeta	2	86.51	216	RnorGSTZ
Rattus norvegicus	Rnor	chr8	NP_001100310.1	300850	alpha	1	60.36	222	RnorGSTA4
Rattus norvegicus	Rnor	chr8	NP_058709.2	24422	alpha	3	75.23	222	RnorGSTA1
Rattus norvegicus	Rnor	chr8	NP_001010921.1	494499	alpha	1	75.68	222	RnorGSTA2
Rattus norvegicus	Rnor	chr9	XP_008765160.1	363205	alpha	2	57.66	238	RnorGSTA5
Rattus norvegicus	Rnor	chr9	NP_113697.1	24421	alpha	1	75.91	221	RnorGSTA3
Rattus norvegicus	Rnor	chr9	NP_001019532.1	501110	alpha	4	73.42	222	RnorGSTA6
Canis lupus familiaris	Clup	chr6	XP_537037.1	479911	mu	2	87.39	226	ClupGSTM2
Canis lupus familiaris	Clup	chr6	XP_537038.2	479912	mu	2	81.19	218	ClupGSTM1
Canis lupus familiaris	Clup	chr8	XP_547928.3	490806	zeta	3	86.11	216	ClupGSTZ
Canis lupus familiaris	Clup	chr12	ClupGSTA1	481841	alpha	2	64.29	238	ClupGSTA1
Canis lupus familiaris	Clup	chr12	XP_532173.1	474938	alpha	2	85.14	223	ClupGSTA2
Canis lupus familiaris	Clup	chr12	XP_003431795.1	610304	alpha	4	66.97	223	ClupGSTA3
Canis lupus familiaris	Clup	chr12	NP_001239153.1	474939	alpha	3	92.79	222	ClupGSTA4
Canis lupus familiaris	Clup	chr18	NP_001239096.1	476005	pi	3	87.14	210	ClupGSTP1
Canis lupus familiaris	Clup	chr18	XP_005631454.1	476006	pi	1	78.95	210	ClupGSTP2
Canis lupus familiaris	Clup	chr26	XP_003639976.1	100856518	theta	1	80	240	ClupGSTT2
Canis lupus familiaris	Clup	chr26	XP_534751.3	477556	theta	1	91.67	240	ClupGSTT1
Canis lupus familiaris	Clup	chr26	XP_543530.1	486404	theta	1	54.94	241	ClupGSTT4
Canis lupus familiaris	Clup	chr26	XP_856971.3	477558	theta	1	55.35	242	ClupGSTT3
Canis lupus familiaris	Clup	chr26	XP_003433484.1	100686488	theta	1	85.71	244	ClupGSTT2B
Canis lupus familiaris	Clup	chr28	XP_535007.2	477813	omega	2	86.31	241	ClupGSTO1
Canis lupus familiaris	Clup	chr28	XP_535008.4	477814	omega	3	87.03	243	ClupGSTO2
Felis catus	Fcat	chrB2	FcatGSTA6	105260581	alpha	1	64.29	237	FcatGSTA6
Felis catus	Fcat	chrB2	XP_011280731.1	101096317	alpha	1	83.33	223	FcatGSTA2
Felis catus	Fcat	chrB2	XP_003986286.1	101084793	alpha	1	63.64	222	FcatGSTA3
Felis catus	Fcat	chrB2	XP_011280729.1	101085041	alpha	2	93.24	222	FcatGSTA4
Felis catus	Fcat	chrB3	XP_003987913.1	101101390	zeta	2	91.67	216	FcatGSTZ
Felis catus	Fcat	chrC1	XP_003990460.1	101100824	mu	2	76.96	212	FcatGSTM1
Felis catus	Fcat	chrC1	XP_003990462.1	100169963	mu	1	89.64	226	FcatGSTM2
Felis catus	Fcat	chrD1	XP_011285433.1	101082184	pi	1	88.1	210	FcatGSTP
Felis catus	Fcat	chrD2	XP_011285847.1	101097351	omega	1	85.48	241	FcatGSTO1
Felis catus	Fcat	chrD2	XP_003994440.2	101090141	omega	3	86.19	243	FcatGSTO2
Felis catus	Fcat	chrD3	XP_006938700.1	101092550	theta	1	58.33	242	FcatGSTT3
Felis catus	Fcat	chrD3	XP_003994895.1	101083623	theta	1	53.22	241	FcatGSTT4
Felis catus	Fcat	chrD3	XP_003994894.3	101083370	theta	1	91.25	240	FcatGSTT1
Felis catus	Fcat	chrD3	XP_003994893.1	101083114	theta	1	80	240	FcatGSTT2
Microtus ochrogaster	Moch	chr1	XP_005343452.1	101985646	zeta	3	86.79	215	MochGSTZ
Microtus ochrogaster	Moch	chr5	XP_005347651.1	101995214	alpha	1	77.03	222	MochGSTA3
Microtus ochrogaster	Moch	chr5	XP_005347649.1	101994637	alpha	2	75.68	222	MochGSTA4
Microtus ochrogaster	Moch	chr5	XP_005347646.1	101993971	alpha	4	72.73	225	MochGSTA5
Microtus ochrogaster	Moch	chr5	XP_005347757.1	101979641	alpha	1	75	223	MochGSTA6
Microtus ochrogaster	Moch	chr5	XP_005347645.2	101993393	alpha	1	76.36	223	MochGSTA7
Microtus ochrogaster	Moch	chr5	XP_005347644.1	101993112	alpha	1	77.48	222	MochGSTA2
Microtus ochrogaster	Moch	chr8	XP_005351698.1	101982378	pi	1	85.71	210	MochGSTP1
Microtus ochrogaster	Moch	chr8	MochGSTP2	102001072	pi	1	73.21	209	MochGSTP2
Microtus ochrogaster	Moch	chr8	XP_005352504.1	101990991	omega	1	75.93	241	MochGSTO1
Microtus ochrogaster	Moch	chr8	XP_005352506.1	101991454	omega	1	86.83	248	MochGSTO2
Microtus ochrogaster	Moch	chrLG2	MochGSTT1	101983725	theta	1	76.72	241	MochGSTT1
Microtus ochrogaster	Moch	chrLG2	XP_005360258.1	101984021	theta	3	82.08	240	MochGSTT3
Microtus ochrogaster	Moch	chrLG2	XP_005360259.1	101984315	theta	1	71.43	240	MochGSTT4
Microtus ochrogaster	Moch	chrLG2	XP_005360260.1	101984590	theta	2	71.31	244	MochGSTT2
Microtus ochrogaster	Moch	chrLG2	XP_005359909.1	101987899	alpha	3	75.23	222	MochGSTA9
Microtus ochrogaster	Moch	NW_004949123.1	XP_005367931.1	101986244	mu	2	88.07	218	MochGSTM4
Microtus ochrogaster	Moch	NW_004949123.1	XP_005367929.1	101985773	mu	1	87.61	218	MochGSTM5
Microtus ochrogaster	Moch	NW_004949123.1	XP_005367927.1	101985295	mu	1	76.15	218	MochGSTM6
Microtus ochrogaster	Moch	NW_004949123.1	XP_005367925.1	101984808	mu	1	82.11	218	MochGSTM7
Microtus ochrogaster	Moch	NW_004949123.1	XP_005367921.1	101983854	mu	1	80.73	218	MochGSTM1
Microtus ochrogaster	Moch	NW_004949123.1	XP_005367923.1	101984348	mu	1	81.57	217	MochGSTM2
Microtus ochrogaster	Moch	NW_004949123.1	XP_005367919.1	101983397	mu	1	77.42	218	MochGSTM3
Microtus ochrogaster	Moch	NW_004949123.1	XP_005367916.1	101982743	mu	2	85.71	218	MochGSTM8
Microtus ochrogaster	Moch	NW_004949123.1	XP_005367914.1	101982263	mu	2	85.32	218	MochGSTM9
Microtus ochrogaster	Moch	NW_004949123.1	XP_005367911.1	101981610	mu	1	79.82	218	MochGSTM10
Microtus ochrogaster	Moch	NW_004949123.1	XP_005367909.1	101981149	mu	1	88.89	225	MochGSTM11
Microtus ochrogaster	Moch	NW_004949150.1	XP_005369628.1	102002444	alpha	1	57.21	238	MochGSTA11
Oryctolagus cuniculus	Ocun	chr12	OcunGSTA10	100353174	alpha	1	62.5	222	OcunGSTA10
Oryctolagus cuniculus	Ocun	chr12	OcunGSTA4	100353428	alpha	1	74.55	221	OcunGSTA4
Oryctolagus cuniculus	Ocun	chr12	XP_002714433.1	100353681	alpha	2	76.36	221	OcunGSTA6
Oryctolagus cuniculus	Ocun	chr12	NP_001164569.1	100328911	alpha	2	80.45	221	OcunGSTA3
Oryctolagus cuniculus	Ocun	chr12	XP_002714549.1	100341104	alpha	1	77.73	221	OcunGSTA7
Oryctolagus cuniculus	Ocun	chr12	XP_002714434.1	100353927	alpha	1	79.09	221	OcunGSTA2
Oryctolagus cuniculus	Ocun	chr12	XP_002714435.1	100354186	alpha	1	77.73	221	OcunGSTA8
Oryctolagus cuniculus	Ocun	chr12	NP_001164568.1	100328910	alpha	1	81.9	223	OcunGSTA1
Oryctolagus cuniculus	Ocun	chr12	XP_002714436.1	100354436	alpha	1	61.36	222	OcunGSTA5
Oryctolagus cuniculus	Ocun	chr12	XP_002714551.1	100341622	alpha	2	95.05	222	OcunGSTA9
Oryctolagus cuniculus	Ocun	chr13	OcunGSTM5	100356052	mu	1	88.44	225	OcunGSTM5
Oryctolagus cuniculus	Ocun	chr13	OcunGSTM2	100356307	mu	1	80.47	218	OcunGSTM2
Oryctolagus cuniculus	Ocun	chr13	NP_001075721.1	100009073	mu	1	79.53	218	OcunGSTM1
Oryctolagus cuniculus	Ocun	chr13	XP_002715842.1	100357148	mu	1	83.94	218	OcunGSTM3
Oryctolagus cuniculus	Ocun	chr13	XP_002715843.1	100357403	mu	1	83.03	218	OcunGSTM7
Oryctolagus cuniculus	Ocun	chr13	XP_008262951.1	100357917	mu	1	80.93	218	OcunGSTM8
Oryctolagus cuniculus	Ocun	chr13	XP_002715845.1	100358177	mu	1	84.86	218	OcunGSTM4
Oryctolagus cuniculus	Ocun	chr18	XP_002718774.1	100349021	omega	2	74.27	241	OcunGSTO1
Oryctolagus cuniculus	Ocun	chr18	XP_008268707.1	100339842	omega	4	90.91	244	OcunGSTO2
Oryctolagus cuniculus	Ocun	chr20	XP_002719675.1	100357006	zeta	3	85.65	216	OcunGSTZ
Oryctolagus cuniculus	Ocun	NW003159436.1	XP_002722606.1	100338449	theta	3	76.64	244	OcunGSTT2B
Oryctolagus cuniculus	Ocun	NW003159436.1	XP_002722614.1	100340967	theta	2	62.5	241	OcunGSTT4
Oryctolagus cuniculus	Ocun	NW003159436.1	OcunGSTT1	100338194	theta	1	86.81	235	OcunGSTT1
Oryctolagus cuniculus	Ocun	NW003159436.1	XP_008248398.1	100340711	theta	2	78.98	208	OcunGSTT3
Oryctolagus cuniculus	Ocun	NW003159436.1	OcunGSTT2	100338449	theta	1	75.83	240	OcunGSTT2
Oryctolagus cuniculus	Ocun	NW003160417.1	XP_002724318.1	100342268	pi	1	85.71	210	OcunGSTP
Capra hircus	Chir	chr10	XP_005686212.1	102169876	zeta	5	86.05	217	ChirGSTZ
Capra hircus	Chir	chr17	ChirGSTT2	Chirgstt2	theta	1	77.08	238	ChirGSTT2
Capra hircus	Chir	chr17	ChirGSTT1	102178383	theta	1	78.54	239	ChirGSTT1
Capra hircus	Chir	chr23	XP_005696479.1	102173702	alpha	1	84.23	223	ChirGSTA2
Capra hircus	Chir	chr23	XP_005696481.1	102174170	alpha	1	82.88	222	ChirGSTA1
Capra hircus	Chir	chr23	XP_005696482.1	102174444	alpha	1	81.53	222	ChirGSTA3
Capra hircus	Chir	chr23	XP_005696483.1	102174708	alpha	2	61.26	222	ChirGSTA5
Capra hircus	Chir	chr23	XP_005696485.1	102175171	alpha	1	93.69	222	ChirGSTA4
Capra hircus	Chir	chr26	XP_005698496.1	102189370	omega	3	80.5	241	ChirGSTO1
Capra hircus	Chir	chr26	XP_005698499.1	102190016	omega	1	83.82	241	ChirGSTO3
Capra hircus	Chir	chr26	XP_005698501.1	102190488	omega	2	85.54	244	ChirGSTO2
Capra hircus	Chir	chr3	XP_005677994.1	102188913	mu	1	85.78	225	ChirGSTM5
Capra hircus	Chir	chr3	XP_005678001.1	102190481	mu	1	82.57	218	ChirGSTM4
Capra hircus	Chir	chr3	XP_005677998.1	102189813	mu	3	83.03	218	ChirGSTM3
Capra hircus	Chir	chr3	ChirGSTM1	100861222	mu	1	79.82	218	ChirGSTM1
Capra hircus	Chir	chr3	XP_013818012.1	102185621	mu	1	85.32	218	ChirGSTM2
Bos taurus	Btau	chr17	NP_001193552.1	506093	theta	9	55.56	241	BtauGSTT2
Bos taurus	Btau	chr17	NP_001039697.1	517724	theta	3	86.67	240	BtauGSTT1
Bos taurus	Btau	chr17	NP_001069206.1	516190	theta	1	77.68	239	BtauGSTT3
Bos taurus	Btau	chr23	NP_803481.1	281805	alpha	1	82.43	223	BtauGSTA2
Bos taurus	Btau	chr23	NP_001071617.1	777644	alpha	1	82.43	222	BtauGSTA1
Bos taurus	Btau	chr23	NP_001092486.1	521685	alpha	1	79.73	222	BtauGSTA5
Bos taurus	Btau	chr23	XP_005223564.1	768055	alpha	3	63.06	222	BtauGSTA4
Bos taurus	Btau	chr23	NP_001015651.1	533917	alpha	2	93.69	222	BtauGSTA3
Bos taurus	Btau	chr26	NP_001068682.2	505642	omega	1	82.99	241	BtauGSTO1
Bos taurus	Btau	chr26	NP_001193084.1	613905	omega	1	85.12	244	BtauGSTO2
Bos taurus	Btau	chr26	BtauGSTO3	785216	omega	2	82.16	241	BtauGSTO3
Bos taurus	Btau	chr29	XP_002699444.2	525938	pi	4	77.99	210	BtauGSTP1
Bos taurus	Btau	chr29	NP_803482.1	281806	pi	1	86.19	210	BtauGSTP2
Bos taurus	Btau	chr3	NP_001040025.1	615507	mu	1	85.33	225	BtauGSTM3
Bos taurus	Btau	chr3	NP_001077241.1	615514	mu	1	82.11	218	BtauGSTM2
Bos taurus	Btau	chr3	NP_787019.1	327709	mu	1	83.94	218	BtauGSTM1
Bos taurus	Btau	chr3	XP_005204278.1	615537	mu	1	82.57	218	BtauGSTM4
Bos taurus	Btau	chr3	XP_005204280.1	100295687	mu	2	79.36	218	BtauGSTM5
Bos taurus	Btau	chr3	NP_001073823.1	783879	mu	2	85.78	218	BtauGSTM7
Ovis aries	Oari	chr1	XP_004002338.1	101107401	mu	2	86.24	218	OariGSTM1
Ovis aries	Oari	chr1	XP_012033428.1	101107831	mu	9	80.28	218	OariGSTM4
Ovis aries	Oari	chr1	XP_004002341.1	101108092	mu	2	83.94	218	OariGSTM3
Ovis aries	Oari	chr1	XP_004002344.1	101108705	mu	2	82.57	218	OariGSTM2
Ovis aries	Oari	chr1	XP_012033483.1	100037663	mu	1	85.33	225	OariGSTM5
Ovis aries	Oari	chr17	XP_004017553.1	101118990	theta	2	78.11	239	OariGSTT4
Ovis aries	Oari	chr20	XP_011956243.1	443054	alpha	1	81.98	223	OariGSTA1
Ovis aries	Oari	chr20	OariGSTA2	101106291	alpha	1	83.33	221	OariGSTA2
Ovis aries	Oari	chr20	XP_004018947.1	101106720	alpha	1	81.98	222	OariGSTA3
Ovis aries	Oari	chr20	XP_011956245.1	101106976	alpha	2	62.16	222	OariGSTA4
Ovis aries	Oari	chr20	XP_004018949.1	101107232	alpha	3	93.69	222	OariGSTA5
Ovis aries	Oari	chr21	OariGSTP1	101120874	pi	3	77.99	205	OariGSTP1
Ovis aries	Oari	chr22	XP_011958282.1	101116273	omega	2	80.5	241	OariGSTO1
Ovis aries	Oari	chr22	XP_011958281.1	101115083	omega	1	82.99	241	OariGSTO2
Ovis aries	Oari	chr22	XP_004020223.1	101115496	omega	2	85.54	244	OariGSTO3
Ovis aries	Oari	chr7	XP_004010861.1	101113936	zeta	5	86.57	216	OariGSTZ
Ovis aries	Oari	NW_011942268.1	XP_011972866.1	105607169	pi	1	85.71	210	OariGSTP3
Ovis aries	Oari	NW_011942312.1	XP_011979472.1	106990219	mu	1	82.11	218	OariGSTM7
Ovis aries	Oari	NW_011942896.1	XP_014944972.1	106990426	alpha	1	80.72	222	OariGSTA6
Equus caballus	Ecab	chr1	EcabGSTO2	100069628	omega	1	86.36	244	EcabGSTO2
Equus caballus	Ecab	chr1	XP_003363472.1	100069640	omega	1	81.33	241	EcabGSTO1
Equus caballus	Ecab	chr12	XP_005598404.1	100059533	pi	1	81.34	210	EcabGSTP1
Equus caballus	Ecab	chr12	XP_001498156.1	100053249	pi	1	89.05	210	EcabGSTP2
Equus caballus	Ecab	chr20	XP_001503079.1	100056332	alpha	3	81.53	222	EcabGSTA1
Equus caballus	Ecab	chr20	XP_003363772.1	100271875	alpha	1	81.08	222	EcabGSTA3
Equus caballus	Ecab	chr20	XP_001503116.1	100056418	alpha	2	81.08	222	EcabGSTA4
Equus caballus	Ecab	chr20	XP_001503123.1	100056462	alpha	2	77.48	223	EcabGSTA5
Equus caballus	Ecab	chr20	XP_001503129.2	100056506	alpha	1	79.73	223	EcabGSTA6
Equus caballus	Ecab	chr20	XP_005604044.1	100069318	alpha	2	61.54	222	EcabGSTA8
Equus caballus	Ecab	chr20	XP_014589980.1	100056597	alpha	3	92.34	222	EcabGSTA9
Equus caballus	Ecab	chr24	XP_001493411.1	100052190	zeta	2	87.96	216	EcabGSTZ
Equus caballus	Ecab	chr5	XP_005610417.1	100061826	mu	1	89.33	225	EcabGSTM1
Equus caballus	Ecab	chr5	XP_001495425.1	100058329	mu	3	85.32	218	EcabGSTM2
Equus caballus	Ecab	chr5	XP_001495376.1	100058290	mu	1	84.4	218	EcabGSTM3
Equus caballus	Ecab	chr8	XP_001489453.1	100050322	theta	2	85.42	240	EcabGSTT1
Equus caballus	Ecab	chr8	XP_001489576.1	100050390	theta	2	54.51	241	EcabGSTT2
Equus caballus	Ecab	NW001868821.1	XP_001498753.1	100064796	alpha	1	79.73	222	EcabGSTA10
Sus scrofa	Sscr	chr14	NP_999215.1	397117	omega	1	81.74	241	SscrGSTO1
Sus scrofa	Sscr	chr14	SscrGSTO2	100152209	omega	1	87.6	244	SscrGSTO2
Sus scrofa	Sscr	chr14	XP_001929409.1	100154313	theta	6	77.45	240	SscrGSTT1
Sus scrofa	Sscr	chr14	XP_001929405.1	100153094	theta	3	86.67	240	SscrGSTT2
Sus scrofa	Sscr	chr14	XP_001929416.1	100151901	theta	4	53.65	241	SscrGSTT3
Sus scrofa	Sscr	chr2	XP_005660679.2	100739163	pi	1	82.86	208	SscrGSTP1
Sus scrofa	Sscr	chr2	SscrGSTP2	100739508	pi	1	79.43	210	SscrGSTP2
Sus scrofa	Sscr	chr4	XP_013852735.1	106510200	mu	1	83.94	218	SscrGSTM1
Sus scrofa	Sscr	chr4	NP_001231868.1	100514231	mu	1	90.09	225	SscrGSTM2
Sus scrofa	Sscr	chr7	NP_001230567.1	100626791	zeta	5	87.04	216	SscrGSTZ
Sus scrofa	Sscr	chr7	XP_005666522.1	397682	alpha	2	85.59	223	SscrGSTA1
Sus scrofa	Sscr	chr7	XP_003128840.1	100526118	alpha	2	81.08	223	SscrGSTA2
Sus scrofa	Sscr	chr7	XP_003128841.1	100510917	alpha	2	62.16	222	SscrGSTA3
Sus scrofa	Sscr	chr7	NP_001230308.1	100152951	alpha	2	93.24	223	SscrGSTA4
Monodelphis domestica	Mdom	chr1	XP_001368758.1	100022164	omega	1	70.66	242	MdomGSTO1
Monodelphis domestica	Mdom	chr1	XP_001368790.1	100022188	omega	4	72.48	240	MdomGSTO2
Monodelphis domestica	Mdom	chr1	XP_001367277.1	100017470	zeta	5	81.57	217	MdomGSTZ
Monodelphis domestica	Mdom	chr2	XP_001370648.1	100016934	alpha	2	61.82	238	MdomGSTA1
Monodelphis domestica	Mdom	chr2	XP_001370704.1	100017013	alpha	1	63.35	231	MdomGSTA2
Monodelphis domestica	Mdom	chr2	MdomGSTA3	100017050	alpha	1	63.96	232	MdomGSTA3
Monodelphis domestica	Mdom	chr2	XP_001370757.1	100017091	alpha	2	61.99	221	MdomGSTA4
Monodelphis domestica	Mdom	chr2	XP_003340467.1	100014035	alpha	1	85.71	220	MdomGSTA5
Monodelphis domestica	Mdom	chr2	XP_001372551.1	100030124	mu	1	70.64	218	MdomGSTM1
Monodelphis domestica	Mdom	chr2	XP_001381960.1	100033072	mu	1	80.1	220	MdomGSTM2
Monodelphis domestica	Mdom	chr3	XP_001369983.1	100016032	theta	3	60	242	MdomGSTT2

## Sheet: Pseudogene
Species	Abbrv	Chr	Class	Inactivating_mutation	New_annotation	Given_name
Homo sapiens	Hsap	chr12	pi	stopcodon	no	GSTP1P1
Homo sapiens	Hsap	chr2	mu	stopcodon	no	GSTM3P2
Homo sapiens	Hsap	chr2	alpha	stopcodon,truncated,retrotransposition	no	LOC100420572
Homo sapiens	Hsap	chr20	mu	stopcodon,truncated,retrotransposition	no	GSTM3P1
Homo sapiens	Hsap	chr22	theta	truncated or retrotransposition	yes	HsapGSTTP2
Homo sapiens	Hsap	chr22	theta	truncated or retrotransposition	yes	HsapGSTTP3
Homo sapiens	Hsap	chr22	theta	truncated or retrotransposition	yes	HsapGSTTP4
Homo sapiens	Hsap	chr22	theta	truncated or retrotransposition	yes	HsapGSTTP5
Homo sapiens	Hsap	chr3	mu	stopcodon,truncated,retrotransposition	no	GSTM5P1
Homo sapiens	Hsap	chr3	omega	stopcodon,truncated,retrotransposition	no	GSTO3P
Homo sapiens	Hsap	chr6	mu	truncated or retrotransposition	no	GSTM2P1
Homo sapiens	Hsap	chr6	alpha	stopcodon	no	GSTA6P
Homo sapiens	Hsap	chr6	alpha	stopcodon	no	GSTA10P
Homo sapiens	Hsap	chr6	alpha	truncated or retrotransposition	no	GSTA7P
Homo sapiens	Hsap	chr6	alpha	truncated or retrotransposition	no	GSTA9P
Homo sapiens	Hsap	chr22	theta	truncated or retrotransposition	no	GSTTP1
Homo sapiens	Hsap	chr6	alpha	stopcodon	no	GSTA8P
Homo sapiens	Hsap	chr6	alpha	truncated or retrotransposition	no	GSTA12P
Homo sapiens	Hsap	chr6	alpha	stopcodon	no	GSTA11P
Homo sapiens	Hsap	chr22	theta	stopcodon	no	HsapGSTTP6
Papio anubis	Panu	chr10	mu	stopcodon	yes	PanuGSTMP1
Papio anubis	Panu	chr12	alpha	stopcodon,truncated,retrotransposition	yes	PanuGSTAP1
Papio anubis	Panu	chr2	mu	stopcodon,truncated,retrotransposition	no	LOC101012434
Papio anubis	Panu	chr4	mu	stopcodon,truncated,retrotransposition	no	LOC101006860
Papio anubis	Panu	chr4	alpha	stopcodon	yes	PanuGSTAP2
Papio anubis	Panu	chr4	alpha	stopcodon	yes	PanuGSTAP3
Papio anubis	Panu	chr4	alpha	stopcodon	yes	PanuGSTAP4
Papio anubis	Panu	chr4	alpha	stopcodon	yes	PanuGSTAP5
Papio anubis	Panu	chr6	pi	truncated or retrotransposition	yes	PanuGSTPP1
Papio anubis	Panu	chr9	alpha	truncated or retrotransposition	yes	PanuGSTAP6
Papio anubis	Panu	chrX	omega	truncated or retrotransposition	no	LOC101020804
Papio anubis	Panu	chr11	pi	stopcodon	yes	PanuGSTPP2
Papio anubis	Panu	chr12	mu	stopcodon	no	LOC101012412
Papio anubis	Panu	chr2	omega	stopcodon,truncated,retrotransposition	no	LOC101013884
Pan troglodytes	Ptro	chr12	pi	stopcodon	no	LOC100610708
Pan troglodytes	Ptro	chr20	mu	stopcodon,truncated,retrotransposition	yes	PtroGSTMP1
Pan troglodytes	Ptro	chr22	theta	stopcodon	yes	PtroGSTTP1
Pan troglodytes	Ptro	chr2B	mu	stopcodon	no	LOC104005229
Pan troglodytes	Ptro	chr2B	alpha	stopcodon,truncated,retrotransposition	yes	PtroGSTAP1
Pan troglodytes	Ptro	chr3	mu	stopcodon,truncated,retrotransposition	no	LOC470750
Pan troglodytes	Ptro	chr3	omega	truncated or retrotransposition	no	LOC100610928
Pan troglodytes	Ptro	chr6	mu	stopcodon,truncated,retrotransposition	yes	PtroGSTMP2
Pan troglodytes	Ptro	chr6	alpha	stopcodon	yes	PtroGSTAP2
Pan troglodytes	Ptro	chr6	alpha	truncated or retrotransposition	yes	PtroGSTAP3
Pan troglodytes	Ptro	chr6	alpha	truncated or retrotransposition	no	LOC100611750
Pan troglodytes	Ptro	chr6	alpha	truncated or retrotransposition	no	LOC741926
Pan troglodytes	Ptro	chr6	alpha	stopcodon	no	LOC100611934
Pan troglodytes	Ptro	chr6	alpha	stopcodon	no	LOC104006866
Chlorocebus sabaeus	Csab	chr10	mu	truncated or retrotransposition	no	LOC103217154
Chlorocebus sabaeus	Csab	chr10	mu	stopcodon	no	LOC103218267
Chlorocebus sabaeus	Csab	chr10	alpha	stopcodon	yes	CsabGSTAP1
Chlorocebus sabaeus	Csab	chr11	mu	truncated or retrotransposition	yes	CsabGSTMP1
Chlorocebus sabaeus	Csab	chr11	pi	stopcodon	no	LOC103239498
Chlorocebus sabaeus	Csab	chr13	mu	stopcodon,truncated,retrotransposition	no	LOC103240573
Chlorocebus sabaeus	Csab	chr15	omega	stopcodon,truncated,retrotransposition	no	LOC103241686
Chlorocebus sabaeus	Csab	chr17	alpha	stopcodon	yes	CsabGSTAP2
Chlorocebus sabaeus	Csab	chr17	alpha	truncated or retrotransposition	yes	CsabGSTAP3
Chlorocebus sabaeus	Csab	chr17	alpha	truncated or retrotransposition	yes	CsabGSTAP4
Chlorocebus sabaeus	Csab	chr17	alpha	stopcodon	yes	CsabGSTAP5
Chlorocebus sabaeus	Csab	chr19	theta	stopcodon	yes	CsabGSTTP1
Chlorocebus sabaeus	Csab	chr19	theta	truncated or retrotransposition	yes	CsabGSTTP2
Chlorocebus sabaeus	Csab	chr19	theta	truncated or retrotransposition	no	LOC103223035
Chlorocebus sabaeus	Csab	chr19	theta	truncated or retrotransposition	yes	CsabGSTTP3
Chlorocebus sabaeus	Csab	chr2	mu	stopcodon	yes	CsabGSTMP2
Chlorocebus sabaeus	Csab	chr22	mu	stopcodon,truncated,retrotransposition	no	LOC103228026
Chlorocebus sabaeus	Csab	chr9	alpha	truncated or retrotransposition	yes	CsabGSTAP6
Chlorocebus sabaeus	Csab	chr19	theta	stopcodon	yes	CsabGSTTP4
Chlorocebus sabaeus	Csab	chrX	omega	truncated or retrotransposition	no	LOC103232248
Chlorocebus sabaeus	Csab	chr19	theta	truncated or retrotransposition	yes	CsabGSTTP5
Pongo abelii	Pabe	chr12	pi	stopcodon	yes	PabeGSTPP1
Pongo abelii	Pabe	chr20	mu	truncated or retrotransposition	yes	PabeGSTMP1
Pongo abelii	Pabe	chr22	theta	truncated or retrotransposition	yes	PabeGSTTP1
Pongo abelii	Pabe	chr22	theta	stopcodon	yes	PabeGSTTP2
Pongo abelii	Pabe	chr2B	mu	stopcodon	no	LOC103889968
Pongo abelii	Pabe	chr2B	alpha	stopcodon	yes	PabeGSTAP1
Pongo abelii	Pabe	chr3	omega	truncated or retrotransposition	no	LOC100432722
Pongo abelii	Pabe	chr3	mu	stopcodon,truncated,retrotransposition	no	LOC100444079
Pongo abelii	Pabe	chr6	mu	stopcodon,truncated,retrotransposition	no	LOC100936843
Pongo abelii	Pabe	chr6	alpha	truncated or retrotransposition	yes	PabeGSTAP2
Pongo abelii	Pabe	chr6	alpha	stopcodon	no	LOC100446214
Pongo abelii	Pabe	chr6	alpha	stopcodon	yes	PabeGSTAP3
Pongo abelii	Pabe	NW_002970057.1	theta	stopcodon	no	LOC100450378
Pongo abelii	Pabe	NW_002970057.1	theta	stopcodon	yes	PabeGSTTP3
Pongo abelii	Pabe	chr6	alpha	stopcodon	yes	PabeGSTAP4
Pongo abelii	Pabe	chr6	alpha	stopcodon	yes	PabeGSTAP5
Nomascus leucogenys	Nleu	chr11	pi	stopcodon	no	LOC100587639
Nomascus leucogenys	Nleu	chr13	mu	truncated or retrotransposition	yes	NleuGSTMP1
Nomascus leucogenys	Nleu	chr17	mu	stopcodon	no	LOC105737667
Nomascus leucogenys	Nleu	chr21	mu	stopcodon,truncated,retrotransposition	no	LOC100580720
Nomascus leucogenys	Nleu	chr22a	mu	stopcodon	no	LOC100586185
Nomascus leucogenys	Nleu	chr22a	alpha	stopcodon	yes	NleuGSTAP1
Nomascus leucogenys	Nleu	chr22a	alpha	stopcodon,truncated,retrotransposition	yes	NleuGSTAP2
Nomascus leucogenys	Nleu	chr3	mu	stopcodon	no	LOC100602332
Nomascus leucogenys	Nleu	chr6	alpha	stopcodon	yes	NleuGSTAP3
Nomascus leucogenys	Nleu	chr22a	alpha	stopcodon	yes	NleuGSTAP4
Nomascus leucogenys	Nleu	chr7b	theta	truncated or retrotransposition	yes	NleuGSTTP1
Nomascus leucogenys	Nleu	chr7b	theta	truncated or retrotransposition	yes	NleuGSTTP2
Nomascus leucogenys	Nleu	chr7b	theta	truncated or retrotransposition	yes	NleuGSTTP3
Nomascus leucogenys	Nleu	chr7b	theta	truncated or retrotransposition	yes	NleuGSTTP4
Nomascus leucogenys	Nleu	chr8	omega	truncated or retrotransposition	yes	NleuGSTOP1
Macaca mulatta	Mmul	chr10	mu	stopcodon	no	LOC100425553
Macaca mulatta	Mmul	chr11	pi	stopcodon	no	LOC100425878
Macaca mulatta	Mmul	chr12	mu	stopcodon	no	LOC100423451
Macaca mulatta	Mmul	chr12	alpha	stopcodon,truncated,retrotransposition	yes	MmulGSTAP1
Macaca mulatta	Mmul	chr2	theta	truncated or retrotransposition	yes	MmulGSTTP1
Macaca mulatta	Mmul	chr2	mu	stopcodon	no	LOC100426893
Macaca mulatta	Mmul	chr4	mu	stopcodon,truncated,retrotransposition	yes	MmulGSTMP1
Macaca mulatta	Mmul	chr4	alpha	stopcodon	yes	MmulGSTAP2
Macaca mulatta	Mmul	chr4	alpha	stopcodon	yes	MmulGSTAP3
Macaca mulatta	Mmul	chr4	alpha	stopcodon	yes	MmulGSTAP4
Macaca mulatta	Mmul	chr9	alpha	truncated or retrotransposition	yes	MmulGSTAP5
Macaca mulatta	Mmul	chrX	omega	truncated or retrotransposition	yes	MmulGSTOP1
Macaca mulatta	Mmul	NW_001096040.1	theta	stopcodon	yes	MmulGSTTP2
Macaca mulatta	Mmul	NW_001096040.1	theta	truncated or retrotransposition	no	LOC100428925
Macaca mulatta	Mmul	NW_001096040.1	theta	truncated or retrotransposition	yes	MmulGSTTP3
Macaca mulatta	Mmul	NW_001096040.1	theta	stopcodon	yes	MmulGSTTP4
Callithrix jacchus	Cjac	chr10	mu	stopcodon	no	LOC103795859
Callithrix jacchus	Cjac	chr11	mu	truncated or retrotransposition	yes	CjacGSTMP1
Callithrix jacchus	Cjac	chr14	mu	truncated or retrotransposition	no	LOC100411587
Callithrix jacchus	Cjac	chr15	omega	truncated or retrotransposition	no	LOC100403370
Callithrix jacchus	Cjac	chr17	omega	stopcodon,truncated,retrotransposition	no	LOC100407399
Callithrix jacchus	Cjac	chr2	mu	truncated or retrotransposition	no	LOC100395646
Callithrix jacchus	Cjac	chr3	mu	truncated or retrotransposition	no	LOC100385660
Callithrix jacchus	Cjac	chr3	mu	stopcodon,truncated,retrotransposition	no	LOC100392641
Callithrix jacchus	Cjac	chr4	mu	stopcodon	no	LOC100386380
Callithrix jacchus	Cjac	chr4	alpha	truncated or retrotransposition	yes	CjacGSTAP1
Callithrix jacchus	Cjac	chr5	mu	stopcodon,truncated,retrotransposition	no	LOC100895885
Callithrix jacchus	Cjac	chr6	alpha	stopcodon,truncated,retrotransposition	yes	CjacGSTAP2
Callithrix jacchus	Cjac	chr6	mu	stopcodon,truncated,retrotransposition	no	LOC100413799
Callithrix jacchus	Cjac	chr7	mu	stopcodon	yes	CjacGSTMP2
Callithrix jacchus	Cjac	chr7	mu	stopcodon	no	LOC100390757
Callithrix jacchus	Cjac	chr8	mu	truncated or retrotransposition	no	LOC100393909
Callithrix jacchus	Cjac	chr9	pi	truncated or retrotransposition	no	LOC100403454
Callithrix jacchus	Cjac	chrX	alpha	stopcodon,truncated,retrotransposition	no	LOC100396531
Callithrix jacchus	Cjac	chr1	theta	truncated or retrotransposition	yes	CjacGSTTP1
Gorilla gorilla gorilla	Ggor	chr12	pi	stopcodon	no	LOC101132734
Gorilla gorilla gorilla	Ggor	chr20	mu	stopcodon,truncated,retrotransposition	yes	GgorGSTMP1
Gorilla gorilla gorilla	Ggor	chr22	theta	stopcodon	no	LOC101148458
Gorilla gorilla gorilla	Ggor	chr22	theta	stopcodon	yes	GgorGSTTP1
Gorilla gorilla gorilla	Ggor	chr22	theta	truncated or retrotransposition	no	LOC101131850
Gorilla gorilla gorilla	Ggor	chr22	theta	truncated or retrotransposition	yes	GgorGSTTP2
Gorilla gorilla gorilla	Ggor	chr22	theta	truncated or retrotransposition	yes	GgorGSTTP3
Gorilla gorilla gorilla	Ggor	chr2B	mu	stopcodon	yes	GgorGSTMP2
Gorilla gorilla gorilla	Ggor	chr2B	alpha	stopcodon,truncated,retrotransposition	yes	GgorGSTAP1
Gorilla gorilla gorilla	Ggor	chr3	mu	stopcodon,truncated,retrotransposition	no	LOC101133732
Gorilla gorilla gorilla	Ggor	chr3	omega	stopcodon,truncated,retrotransposition	no	LOC101143444
Gorilla gorilla gorilla	Ggor	chr6	mu	stopcodon,truncated,retrotransposition	no	LOC101138588
Gorilla gorilla gorilla	Ggor	chr6	alpha	stopcodon	yes	GgorGSTAP2
Gorilla gorilla gorilla	Ggor	chr6	alpha	truncated or retrotransposition	yes	GgorGSTAP3
Gorilla gorilla gorilla	Ggor	chr6	alpha	stopcodon	yes	GgorGSTAP4
Gorilla gorilla gorilla	Ggor	chr6	alpha	truncated or retrotransposition	yes	GgorGSTAP5
Gorilla gorilla gorilla	Ggor	chr6	alpha	stopcodon	yes	GgorGSTAP6
Macaca fascicularis	Mfas	chr1	mu	stopcodon	yes	MfasGSTMP1
Macaca fascicularis	Mfas	chr10	mu	stopcodon	yes	MfasGSTMP2
Macaca fascicularis	Mfas	chr11	pi	stopcodon	yes	MfasGSTPP1
Macaca fascicularis	Mfas	chr12	mu	stopcodon	no	LOC102143654
Macaca fascicularis	Mfas	chr12	alpha	stopcodon,truncated,retrotransposition	yes	MfasGSTAP1
Macaca fascicularis	Mfas	chr2	mu	stopcodon,truncated,retrotransposition	no	LOC102120066
Macaca fascicularis	Mfas	chr2	omega	stopcodon,truncated,retrotransposition	no	LOC102144612
Macaca fascicularis	Mfas	chr4	alpha	stopcodon	yes	MfasGSTAP2
Macaca fascicularis	Mfas	chr4	alpha	stopcodon	yes	MfasGSTAP3
Macaca fascicularis	Mfas	chr4	alpha	truncated or retrotransposition	no	LOC102129323
Macaca fascicularis	Mfas	chr4	alpha	stopcodon	yes	MfasGSTAP4
Macaca fascicularis	Mfas	chr4	mu	stopcodon,truncated,retrotransposition	no	LOC102120591
Macaca fascicularis	Mfas	chr7	alpha	stopcodon	yes	MfasGSTAP5
Macaca fascicularis	Mfas	chr9	alpha	truncated or retrotransposition	yes	MfasGSTA6P
Macaca fascicularis	Mfas	chrX	omega	truncated or retrotransposition	yes	MfasGSTOP1
Macaca fascicularis	Mfas	NW_005093478.1	theta	stopcodon	yes	MfasGSTTP1
Macaca fascicularis	Mfas	NW_005093478.1	theta	truncated or retrotransposition	yes	MfasGSTTP2
Macaca fascicularis	Mfas	NW_005093478.1	theta	truncated or retrotransposition	no	LOC102142624
Macaca fascicularis	Mfas	NW_005093478.1	theta	truncated or retrotransposition	yes	MfasGSTTP3
Macaca fascicularis	Mfas	NW_005093478.1	theta	stopcodon	yes	MfasGSTTP4
Mus musculus	Mmus	chr1	mu	stopcodon	no	Gm18553_mu
Mus musculus	Mmus	chr1	mu	stopcodon	no	Gm4845
Mus musculus	Mmus	chr1	pi	stopcodon,truncated,retrotransposition	no	Gm18553_pi
Mus musculus	Mmus	chr1	alpha	truncated or retrotransposition	yes	MmusGSTAP1
Mus musculus	Mmus	chr1	alpha	stopcodon	no	Gm4956
Mus musculus	Mmus	chr1	alpha	stopcodon	yes	MmusGSTAP2
Mus musculus	Mmus	chr10	mu	stopcodon	no	Gm8834
Mus musculus	Mmus	chr3	mu	truncated or retrotransposition	yes	MmusGSTMP4
Mus musculus	Mmus	chr3	mu	stopcodon	no	Gm9515
Mus musculus	Mmus	chr5	mu	stopcodon	no	Gm5562
Mus musculus	Mmus	chr9	pi	truncated or retrotransposition	yes	MmusGSTPP3
Mus musculus	Mmus	chr18	mu	truncated or retrotransposition	no	Gm6665
Mus musculus	Mmus	chr1	alpha	truncated or retrotransposition	no	Gm2693
Rattus norvegicus	Rnor	chr1	mu	stopcodon	yes	RnorGSTMP1
Rattus norvegicus	Rnor	chr1	pi	stopcodon	no	LOC102547813
Rattus norvegicus	Rnor	chr10	pi	stopcodon	no	LOC688229
Rattus norvegicus	Rnor	chr15	alpha	truncated or retrotransposition	yes	RnorGSTAP1
Rattus norvegicus	Rnor	chr16	pi	stopcodon,truncated,retrotransposition	no	LOC103693951
Rattus norvegicus	Rnor	chr20	pi	stopcodon	yes	RnorGSTPP1
Rattus norvegicus	Rnor	chr3	alpha	stopcodon,truncated,retrotransposition	no	LOC680857
Rattus norvegicus	Rnor	chr3	pi	stopcodon,truncated,retrotransposition	no	LOC681261
Rattus norvegicus	Rnor	chr3	alpha	stopcodon	yes	RnorGSTAP2
Rattus norvegicus	Rnor	chr4	alpha	stopcodon,truncated,retrotransposition	no	LOC100362958
Rattus norvegicus	Rnor	chr8	pi	stopcodon	no	RGD1559602
Rattus norvegicus	Rnor	chrX	pi	stopcodon,truncated,retrotransposition	no	Gstp-ps1
Rattus norvegicus	Rnor	chr2	mu	stopcodon	yes	RnorGSTMP2
Rattus norvegicus	Rnor	chr2	mu	stopcodon	yes	RnorGSTMP3
Rattus norvegicus	Rnor	chr9	alpha	stopcodon	yes	RnorGSTAP3
Rattus norvegicus	Rnor	chr13	mu	stopcodon	yes	RnorGSTMP4
Rattus norvegicus	Rnor	chr8	alpha	stopcodon,truncated,retrotransposition	yes	RnorGSTAP5
Rattus norvegicus	Rnor	chr5	pi	stopcodon	yes	RnorGSTPP2
Rattus norvegicus	Rnor	chr10	alpha	truncated or retrotransposition	yes	RnorGSTAP4
Canis lupus familiaris	Clup	chr1	pi	truncated or retrotransposition	no	LOC484020
Canis lupus familiaris	Clup	chr1	pi	truncated or retrotransposition	yes	ClupGSTPP1
Canis lupus familiaris	Clup	chr3	pi	truncated or retrotransposition	no	LOC100686077
Canis lupus familiaris	Clup	chr4	pi	stopcodon	no	LOC479328
Canis lupus familiaris	Clup	chr5	mu	stopcodon	no	LOC100687736
Canis lupus familiaris	Clup	chr6	alpha	truncated or retrotransposition	yes	ClupGSTAP1
Canis lupus familiaris	Clup	chr16	pi	stopcodon	no	LOC100683324
Canis lupus familiaris	Clup	chr21	pi	truncated or retrotransposition	yes	ClupGSTPP2
Canis lupus familiaris	Clup	chr22	mu	truncated or retrotransposition	yes	ClupGSTMP1
Canis lupus familiaris	Clup	chr22	mu	truncated or retrotransposition	yes	ClupGSTMP2
Canis lupus familiaris	Clup	chr24	mu	truncated or retrotransposition	yes	ClupGSTMP3
Canis lupus familiaris	Clup	chr25	pi	truncated or retrotransposition	no	LOC100685021
Canis lupus familiaris	Clup	chr32	alpha	stopcodon	no	LOC487865
Canis lupus familiaris	Clup	chr33	alpha	stopcodon	no	LOC100856419
Canis lupus familiaris	Clup	chrX	mu	truncated or retrotransposition	no	LOC100684054
Canis lupus familiaris	Clup	chr14	pi	truncated or retrotransposition	no	LOC475191
Canis lupus familiaris	Clup	chr14	pi	stopcodon	no	LOC482348
Canis lupus familiaris	Clup	chr14	pi	stopcodon	no	LOC100688611
Canis lupus familiaris	Clup	chr9	pi	truncated or retrotransposition	no	LOC480657
Canis lupus familiaris	Clup	chr29	pi	truncated or retrotransposition	no	LOC487023
Canis lupus familiaris	Clup	chr31	alpha	truncated or retrotransposition	no	LOC478400
Canis lupus familiaris	Clup	chr32	pi	truncated or retrotransposition	no	LOC102153867
Canis lupus familiaris	Clup	chrX	pi	truncated or retrotransposition	no	LOC480844
Canis lupus familiaris	Clup	chr24	pi	truncated or retrotransposition	yes	ClupGSTPP3
Felis catus	Fcat	chrA1	pi	stopcodon	no	LOC101090484
Felis catus	Fcat	chrA1	mu	stopcodon	yes	FcatGSTMP1
Felis catus	Fcat	chrC1	alpha	stopcodon,truncated,retrotransposition	no	LOC101092382
Felis catus	Fcat	chrD1	pi	truncated or retrotransposition	yes	FcatGSTPP1
Felis catus	Fcat	chrX	mu	stopcodon,truncated,retrotransposition	yes	FcatGSTMP2
Felis catus	Fcat	chrD3	theta	stopcodon	yes	FcatGSTTP1
Microtus ochrogaster	Moch	chrLG7	omega	truncated or retrotransposition	yes	MochGSTOP1
Microtus ochrogaster	Moch	chr1	pi	truncated or retrotransposition	yes	MochGSTPP1
Microtus ochrogaster	Moch	chr1	pi	truncated or retrotransposition	yes	MochGSTPP2
Microtus ochrogaster	Moch	chr1	pi	truncated or retrotransposition	yes	MochGSTPP3
Microtus ochrogaster	Moch	chr17	pi	stopcodon	no	LOC101994200
Microtus ochrogaster	Moch	chr21	pi	stopcodon,truncated,retrotransposition	no	LOC101994013
Microtus ochrogaster	Moch	chr5	alpha	truncated or retrotransposition	yes	MochGSTAP1
Microtus ochrogaster	Moch	chr5	alpha	truncated or retrotransposition	yes	MochGSTAP2
Microtus ochrogaster	Moch	chr5	alpha	truncated or retrotransposition	yes	MochGSTAP3
Microtus ochrogaster	Moch	chr6	pi	stopcodon	no	LOC101990687
Microtus ochrogaster	Moch	chrLG2	pi	truncated or retrotransposition	no	LOC101983356
Microtus ochrogaster	Moch	chrX	alpha	stopcodon	no	LOC101991856
Microtus ochrogaster	Moch	chr6	mu	stopcodon	yes	MochGSTMP1
Microtus ochrogaster	Moch	NW_004949100.1	pi	truncated or retrotransposition	yes	MochGSTPP4
Microtus ochrogaster	Moch	NW_004949103.1	mu	stopcodon	no	LOC101991785
Microtus ochrogaster	Moch	NW_004949108.1	omega	stopcodon,truncated,retrotransposition	no	LOC101978955
Microtus ochrogaster	Moch	NW_004949123.1	mu	stopcodon	yes	MochGSTMP2
Oryctolagus cuniculus	Ocun	chr12	alpha	stopcodon	yes	OcunGSTAP1
Oryctolagus cuniculus	Ocun	chr12	alpha	stopcodon	yes	OcunGSTAP2
Oryctolagus cuniculus	Ocun	chr12	alpha	truncated or retrotransposition	yes	OcunGSTAP3
Oryctolagus cuniculus	Ocun	chr12	alpha	stopcodon	yes	OcunGSTAP4
Oryctolagus cuniculus	Ocun	chr12	alpha	stopcodon	yes	OcunGSTAP5
Oryctolagus cuniculus	Ocun	chr13	mu	truncated or retrotransposition	yes	OcunGSTMP1
Oryctolagus cuniculus	Ocun	NW003159325.1	mu	stopcodon	yes	OcunGSTMP2
Oryctolagus cuniculus	Ocun	NW003159478.1	alpha	truncated or retrotransposition	yes	OcunGSTAP6
Capra hircus	Chir	chr10	omega	stopcodon,truncated,retrotransposition	no	LOC102172727
Capra hircus	Chir	chr17	alpha	stopcodon	no	LOC102189332
Capra hircus	Chir	chr23	alpha	stopcodon	no	LOC102186642
Capra hircus	Chir	chr29	pi	stopcodon	yes	ChirGSTPP1
Capra hircus	Chir	chr3	mu	stopcodon	yes	ChirGSTMP1
Capra hircus	Chir	NW_005101238.1	mu	stopcodon	yes	ChirGSTMP2
Capra hircus	Chir	NW_005115747.1	alpha	stopcodon	yes	ChirGSTAP1
Capra hircus	Chir	NW_005118487.1	pi	truncated or retrotransposition	yes	ChirGSTPP2
Bos taurus	Btau	chr12	mu	stopcodon	yes	BtauGSTMP1
Bos taurus	Btau	chr17	alpha	stopcodon	no	LOC104974578
Bos taurus	Btau	chr17	theta	stopcodon	yes	BtauGSTTP1
Bos taurus	Btau	chr23	alpha	stopcodon	no	LOC100138641
Ovis aries	Oari	chr10	mu	stopcodon	yes	OariGSTMP1
Ovis aries	Oari	chr17	alpha	stopcodon	no	LOC105602748
Ovis aries	Oari	chr2	alpha	truncated or retrotransposition	no	LOC101113210
Ovis aries	Oari	chr7	omega	truncated or retrotransposition	no	LOC101115543
Ovis aries	Oari	chr7	alpha	truncated or retrotransposition	yes	OariGSTAP1
Ovis aries	Oari	chr17	theta	truncated or retrotransposition	yes	OariGSTTP1
Equus caballus	Ecab	chr17	mu	stopcodon	yes	EcabGSTMP1
Equus caballus	Ecab	chr20	alpha	truncated or retrotransposition	yes	EcabGSTAP1
Equus caballus	Ecab	chr20	alpha	truncated or retrotransposition	yes	EcabGSTAP2
Equus caballus	Ecab	chr20	alpha	truncated or retrotransposition	yes	EcabGSTAP3
Equus caballus	Ecab	chr20	alpha	stopcodon	yes	EcabGSTAP4
Equus caballus	Ecab	chr8	theta	truncated or retrotransposition	no	LOC100053468
Equus caballus	Ecab	chr8	theta	truncated or retrotransposition	yes	EcabGSTTP1
Equus caballus	Ecab	chrX	mu	truncated or retrotransposition	no	LOC100059865
Equus caballus	Ecab	chr5	mu	stopcodon	yes	EcabGSTMP2
Sus scrofa	Sscr	chr11	mu	stopcodon	yes	SscrGSTMP1
Sus scrofa	Sscr	chr13	mu	truncated or retrotransposition	yes	SscrGSTMP2
Sus scrofa	Sscr	chr14	omega	stopcodon,truncated,retrotransposition	yes	SscrGSTOP1
Sus scrofa	Sscr	chr14	theta	stopcodon	no	LOC106505977
Sus scrofa	Sscr	chr6	mu	stopcodon	no	LOC100624249
Sus scrofa	Sscr	chr7	alpha	truncated or retrotransposition	no	LOC106504566
Sus scrofa	Sscr	NW_003538165.1	omega	stopcodon,truncated,retrotransposition	yes	SscrGSTOP2
Monodelphis domestica	Mdom	chr1	mu	stopcodon	yes	MdomGSTMP1
Monodelphis domestica	Mdom	chr1	zeta	stopcodon,truncated,retrotransposition	no	LOC103102250
Monodelphis domestica	Mdom	chr1	mu	stopcodon	yes	MdomGSTMP2
Monodelphis domestica	Mdom	chr3	alpha	stopcodon,truncated,retrotransposition	no	LOC103106440
Monodelphis domestica	Mdom	chr3	zeta	stopcodon,truncated,retrotransposition	yes	MdomGSTZP1
Monodelphis domestica	Mdom	chr3	mu	stopcodon	yes	MdomGSTMP3
Monodelphis domestica	Mdom	chr3	theta	truncated or retrotransposition	yes	MdomGSTTP1

## Sheet: Partial_gene
Species	Abbrv	Chr	Protein_id	Geneid	Class	No_of_isoforms	Identity	Length	Given_name
Ovis aries	Oari	chr21	OariGSTP2	Oarigstpi2	pi	1	67.88	214	OariGSTP2
Capra hircus	Chir	chr29	ChirGSTP	Chirgstpi	pi	1	83.46	288	ChirGSTP
Monodelphis domestica	Mdom	NW001583270.1	XP_007508012.1	100618766	pi	1	75.61	172	MdomGSTP1
Pan troglodytes	Ptro	chr1	XP_009425699.1	744182	mu	3	100	96	PtroGSTM2
Pan troglodytes	Ptro	chr1	XP_009428156.1	100612597	mu	2	97.48	174	PtroGSTM6
Gorilla gorilla gorilla	Ggor	chr1	XP_004026329.1	101128395	mu	1	98.18	121	GgorGSTM1
Oryctolagus cuniculus	Ocun	chr13	XP_008263806.1	100339996	mu	1	76.73	168	OcunGSTM6
Bos taurus	Btau	chr3	XP_015319709.1	107132300	mu	1	59.65	77	BtauGSTM6
Papio anubis	Panu	chr4	XP_009203644.1	103883727	alpha	2	56.45	127	PanuGSTA6
Pongo abelii	Pabe	chr6	XP_009240233.1	100449142	alpha	1	58.82	201	PabeGSTA9
Microtus ochrogaster	Moch	chr5	XP_013201842.1	106143784	alpha	2	54.26	129	MochGSTA8
Equus caballus	Ecab	NW_001868821.1	EcabGSTA11	Ecabgstalpha11	alpha	1	79.41	236	EcabGSTA11
Equus caballus	Ecab	chr20	XP_005604131.1	LOC100146804	alpha	1	65.54	136	EcabGSTA7
Felis catus	Fcat	chrB2	XP_011280744.1	105260580	alpha	1	80	140	FcatGSTA1
Papio anubis	Panu	chr4	XP_009203656.1	101005127	alpha	1	74.32	180	PanuGSTA5
Microtus ochrogaster	Moch	chr5	XP_013201844.1	101979925	alpha	1	74.58	118	MochGSTA1
Gorilla gorilla gorilla	Ggor	chr6	XP_004044255.1	101153366	alpha	1	94.92	212	GgorGSTA5
Callithrix jacchus	Cjac	chr4	XP_008992822.1	100387340	alpha	1	76.7	205	CjacGSTA2
Microtus ochrogaster	Moch	chrLG2	XP_013206457.1	101981391	alpha	1	47.73	169	MochGSTA10
Rattus norvegicus	Rnor	chr9	NP_001273954.1	494500	alpha	3	76.47	171	RnorGSTA8
Gorilla gorilla gorilla	Ggor	chr6	XP_004044254.1	101153003	alpha	1	81.82	58	GgorGSTA6
Gorilla gorilla gorilla	Ggor	chr6	XP_004044249.1	101151318	alpha	1	48.97	242	GgorGSTA3
Gorilla gorilla gorilla	Ggor	chr6	XP_004044250.1	101151677	alpha	1	75.25	265	GgorGSTA8
Pongo abelii	Pabe	chr6	XP_002817053.1	100449856	alpha	1	74	207	PabeGSTA3
Macaca mulatta	Mmul	chr4	XP_001100346.2	711533	alpha	1	70.35	207	MmulGSTA5
Pan troglodytes	Ptro	chr6	XP_003311396.1	100611839	alpha	1	72.82	208	PtroGSTA6
Pongo abelii	Pabe	chr6	XP_002817052.1	100449495	alpha	1	68.35	253	PabeGSTA2
Macaca mulatta	Mmul	chr4	XP_001100434.2	711608	alpha	1	62.5	148	MmulGSTA6
Pan troglodytes	Ptro	chr22	XP_009436272.1	748759	theta	1	48.47	287	PtroGSTT5
Felis catus	Fcat	NT_319510.1	XP_011278188.1	105260056	theta	1	68.18	67	FcatGSTT5
Gorilla gorilla gorilla	Ggor	chr22	XP_004063242.1	101132221	theta	1	61.54	217	GgorGSTT4
Gorilla gorilla gorilla	Ggor	chr22	XP_004063214.1	101148081	theta	1	61.54	215	GgorGSTT3
Ovis aries	Oari	chr17	XP_011953610.1	101111397	theta	1	50	303	OariGSTT2
Capra hircus	Chir	chr17	XP_013826301.1	102179973	theta	2	71.43	229	ChirGSTT3
Pan troglodytes	Ptro	chr22	XP_009436227.1	748723	theta	1	41.06	212	PtroGSTT3
Monodelphis domestica	Mdom	chr3	XP_007490876.1	100015886	theta	1	41.67	212	MdomGSTT1
Ovis aries	Oari	chr17	XP_004017715.1	101111664	theta	3	85.92	211	OariGSTT3
Pan troglodytes	Ptro	chr22	XP_009436271.1	748742	theta	1	50	190	PtroGSTT4
Pongo abelii	Pabe	chr22	XP_002830971.1	100442886	theta	1	41.94	265	PabeGSTT1
Callithrix jacchus	Cjac	chr1	XP_009005575.1	100387311	theta	1	75	213	CjacGSTT1
Ovis aries	Oari	NW_011942312.1	XP_011979469.1	105607973	mu	1	82.52	212	OariGSTM6
Bos taurus	Btau	chr10	XP_005212240.1	514822	zeta	8	83.03	218	BtauGSTZ

## Sheet: Curated_gene
Species	Chr	Gene_or_pseudogene	Given_name	Protein_id	Description
PrairieVole	chr1	Pseudogene	MochGSTPP1	XP_013202417.1	gene to pseudo
Goat	chr17	Gene	ChirGSTT2	ChirGSTT2	found gene
Pig	chr13	Pseudogene	SscrGSTMP2	XP_005670305.1	gene to pseudo
CrabEatingMacaque	chrX	Pseudogene	MfasGSTOP1	XP_005594068.1	gene to pseudo
Macaque	chrX	Pseudogene	MmulGSTOP1	XP_001099994.2	gene to pseudo
Macaque	chr2	Pseudogene	MmulGSTTP1	XP_001106578.1	gene to pseudo
Chimpanzee	chr6	Pseudogene	PtroGSTMP2	XP_009450108.1	gene to pseudo
NorthernWhiteCheekedGibbon	chr8	Pseudogene	NleuGSTOP1	XP_012364065.1	gene to pseudo
GreenMonkey	chr11	Pseudogene	CsabGSTMP1	XP_008003031.1	gene to pseudo
PrairieVole	chr1	Pseudogene	MochGSTPP3	XP_005343899.1	gene to pseudo
PrairieVole	unplaced	Pseudogene	MochGSTPP4	XP_005365457.1	gene to pseudo
Rat	chr10	Pseudogene	RnorGSTAP4	NP_001257315.1	gene to pseudo
Rat	chr5	Pseudogene	RnorGSTPP2	XP_003749965.1	gene to pseudo
Rat	chr8	Pseudogene	RnorGSTAP5	XP_003750590.1	gene to pseudo
Cow	chr17	Pseudogene	BtauGSTTP1	XP_010812568.1	gene to pseudo
Goat	chr29	Pseudogene	ChirGSTPP1	XP_005700010.2	gene to pseudo
Goat	unplaced	Pseudogene	ChirGSTPP2	XP_005702114.2	gene to pseudo
Sheep	chr7	Pseudogene	OariGSTAP1	NP_001108238.1	gene to pseudo
Rabbit	unplaced	Gene	OcunGSTT2	OcunGSTT2	corrected gene
Baboon	chr6	Pseudogene	PanuGSTPP1	XP_009207101.1	gene to pseudo
PrairieVole	chr1	Pseudogene	MochGSTPP2	XP_013202893.1	gene to pseudo
NorthernWhiteCheekedGibbon	chr4	Gene	NleuGSTP	NleuGSTP	corrected gene
WhiteTuftedEarMarmoset	chr10	Gene	CjacGSTZ	CjacGSTZ	corrected gene
WhiteTuftedEarMarmoset	chr12	Gene	CjacGSTO2	CjacGSTO2	corrected gene
WhiteTuftedEarMarmoset	chr7	Gene	CjacGSTM1	CjacGSTM1	corrected gene
Rat	chr2	Gene	RnorGSTM7	RnorGSTM7	corrected gene
Dog	chr12	Gene	ClupGSTA1	ClupGSTA1	corrected gene
Cat	chrB2	Gene	FcatGSTA6	FcatGSTA6	corrected gene
PrairieVole	chr8	Gene	MochGSTP2	MochGSTP2	corrected gene
Rabbit	chr12	Gene	OcunGSTA10	OcunGSTA10	corrected gene
Rabbit	chr12	Gene	OcunGSTA4	OcunGSTA4	corrected gene
Rabbit	chr13	Gene	OcunGSTM5	OcunGSTM5	corrected gene
Rabbit	chr13	Gene	OcunGSTM2	OcunGSTM2	corrected gene
Rabbit	unplaced	Gene	OcunGSTT1	OcunGSTT1	corrected gene
Goat	chr17	Gene	ChirGSTT1	ChirGSTT1	corrected gene
Goat	chr3	Gene	ChirGSTM1	ChirGSTM1	corrected gene
Cow	chr26	Gene	BtauGSTO3	BtauGSTO3	corrected gene
Sheep	chr20	Gene	OariGSTA2	OariGSTA2	corrected gene
Sheep	chr21	Gene	OariGSTP1	OariGSTP1	corrected gene
Pig	chr14	Gene	SscrGSTO2	SscrGSTO2	corrected gene
Pig	chr2	Gene	SscrGSTP2	SscrGSTP2	corrected gene
GrayshortTailedOpossum	chr2	Gene	MdomGSTA3	MdomGSTA3	corrected gene
Cat	chrD3	Pseudogene	FcatGSTTP1	XP_011286164.1	gene to pseudo
Mouse	chr1	Pseudogene	MmusGSTAP2	XP_011236717.1	gene to pseudo
NorthernWhiteCheekedGibbon	chr22a	Pseudogene	NleuGSTAP4	XP_012367707.1	gene to pseudo
Gorilla	chr6	Pseudogene	GgorGSTAP6	XP_004044253.1	gene to pseudo
GreenMonkey	chr19	Pseudogene	CsabGSTTP4	XP_007973333.1	gene to pseudo
Horse	chr20	Pseudogene	EcabGSTAP4	XP_005615005.1	gene to pseudo
OrangUtan	chr6	Pseudogene	PabeGSTAP5	XP_009240235.1	gene to pseudo
WhiteTuftedEarMarmoset	chr1	Pseudogene	CjacGSTTP1	XP_009005282.1	gene to pseudo
Sheep	chr17	Pseudogene	OariGSTTP1	XP_011953479.1	gene to pseudo
GreenMonkey	chr19	Pseudogene	CsabGSTTP5	XP_007973332.1	gene to pseudo
OrangUtan	chr6	Pseudogene	PabeGSTAP4	XP_003780369.1	gene to pseudo
Dog	chr24	Pseudogene	ClupGSTPP3	XP_854117.1	gene to pseudo
Baboon	unplaced	Gene	PanuGSTM1	PanuGSTM1	corrected gene
GreenMonkey	chr17	Gene	CsabGSTA3	CsabGSTA3	corrected gene
PrairieVole	chrLG2	Gene	MochGSTT1	MochGSTT1	corrected gene
Horse	chr1	Gene	EcabGSTO2	EcabGSTO2	corrected gene
