# Supplementary material for: Rapid birth-death evolution and positive selection in detoxification-type glutathione S-transferases in mammals
Source: PLoS One. 2018 Dec 26;13(12):e0209336. doi: 10.1371/journal.pone.0209336 (PMC6306238; doi:10.1371/journal.pone.0209336)
Supplement: S2 Table — (XLSX) [file pone.0209336.s002.xlsx]

## Sheet: Sheet3
Gene	Substrate	Description	Endogeneous_or_Exogeneous	Function	GST_class_function	Journal_title	Author
GSTA1	dibenzo[A,L]pyrene	Found in coal gasification products, cigarette smoke and fossil fuels	exogeneous	Detoxification	Detoxification	Inactivation of carcinogenic diol epoxides of dibenzo[A,L]pyrene (dibenzo[DEF,P] chrysene) by human alpha class glutathione transferases	Dreij et al 2002
GSTA1	Busulfan	cancer drug	exogeneous	Detoxification	Detoxification	Busulfan conjugation by Glutathione S-transferases alpha,mu and Pi	Gibbs and Slattery 1996
GSTA1	Chlorambucil	chemotheraphy drug	exogeneous	Detoxification	Detoxification	Role of multidrug resistance protein 2 (MRP2, ABCC2) in alkylating agent detoxification: MRP2 potentiates glutathione S-transferase A1-1-mediated resistance to chlorambucil cytotoxicity.	Smitherman et al 2004
GSTA1	Phosphoramide mustard	active metabolite of the widely used anticancer drug (cyclophasphamide)	exogeneous	Detoxification	Detoxification	Involvement of Human Glutathione S transferase Isoenzymes in conjugation of cyclophosphamide Metabolites with Glutathione.	Dirven et al 1994
GSTA1	4-OH-cyclophosphamide	cancer drug	exogeneous	Detoxification	Detoxification	Pharmacogenetic studies related to cyclophosphamide-based therapy	Pinto et al 2010
GSTA1	Phosphatidylethanolamine hydroperoxide	class of phospholipids found in biological membrane	endogeneous	Protection against stress	Detoxification	The role of human glutathione S-transferases hGSTA1-1 and hGSTA2-2 in protection against oxidative stress	Zhao et al 1999
GSTA1	Polycyclic Aromatic Hydrocarbon	released from burning coal, oil, gasoline, trash, tobacco, wood, or other organic substances such as charcoal-broiled meat.	exogeneous	Detoxification	Detoxification	Catalytic activities of human alpha class glutathione transferases toward carcinogenic dibenzo[a,l]pyrene diol epoxides	Dreij et al 2002
GSTA1	Azathioprine	immunosuppressive medication	exogeneous	Bioactivation	Detoxification	Divergent activities of human glutathione transferases in the bioactivation of azathioprine.	Eklund et al 2006
GSTA1	N-acetyl Phip	from cooked meat, cigaratte	exogeneous	Detoxification	Detoxification	Effects of Human and Rat Glutathione 5-Transferases on the Covalent DNA Binding of the N-Acetoxy Derivatives of Heterocyclic Amine Carcinogens in Vitro: A Possible Mechanism of Organ Specificity in Their Carcinogenesis	Lin et al 1994
GSTA1	Phosphotidylcholine hydroperoxide	a primary oxidation product of phosphatidylcholine	exogeneous	Protection against stress	Detoxification	The role of human glutathione S-transferases hGSTA1-1 and hGSTA2-2 in protection against oxidative stress	Zhao et al 1999
GSTA2	dibenzo[A,L]pyrene diolepoxide	environmental mutagent and carcinogens	exogeneous	Detoxification	Detoxification	Inactivation of carcinogenic diol epoxides of dibenzo[A,L]pyrene (dibenzo[DEF,P] chrysene) by human alpha class glutathione transferases	Dreij et al 2002
GSTA2	Azathioprine	immunosuppressive medication	exogeneous	Bioactivation	Detoxification	Differences among allelic variants of human glutathione transferase A2-2 in the activation of azathioprine	Zhang et al 2010
GSTA2	Cumene hydroperoxide	environmental pollutant	exogeneous	Protection against stress	Detoxification	The role of human glutathione S-transferases hGSTA1-1 and hGSTA2-2 in protection against oxidative stress	Zhao et al 1999
GSTA2	Fatty acid hydroperoxide	oxidative degradation of lipids	endogeneous	Protection against stress	Detoxification	The role of human glutathione S-transferases hGSTA1-1 and hGSTA2-2 in protection against oxidative stress	Zhao et al 1999
GSTA2	Phospholipid hydroperoxide	cell peroxides	endogeneous	Protection against stress	Detoxification	The role of human glutathione S-transferases hGSTA1-1 and hGSTA2-2 in protection against oxidative stress	Zhao et al 1999
GSTA3	5 Adrostene-3,17-dione	immediate precursors of testosterone and progesterone	endogeneous	Biosynthesis	Detoxification	Human Glutathione Transferase A3-3, a Highly Efficient Catalyst of Double-bond Isomerization in the Biosynthetic Pathway of Steroid Hormones	Johansson and Mannervik 2001
GSTA3	5-pregnene-3,20-dione	immediate precursors of testosterone and progesterone	endogeneous	Biosynthesis	Detoxification	Human Glutathione Transferase A3-3, a Highly Efficient Catalyst of Double-bond Isomerization in the Biosynthetic Pathway of Steroid Hormones	Johansson and Mannervik 2001
GSTA4	4-hydroxynonenal	produced by lipid peroxidation	endogeneous	Detoxification	Detoxification	Human glutathione transferase A4-4: an alpha class enzyme with high catalytic efficiency in the conjugation of 4-hydroxynonenal and other genotoxic products of lipid peroxidation.	Hubatsch et al 1998
GSTA4	4-hydoxydecenal	produced by lipid peroxidation	endogeneous	Detoxification	Detoxification	Human glutathione transferase A4-4: an alpha class enzyme with high catalytic efficiency in the conjugation of 4-hydroxynonenal and other genotoxic products of lipid peroxidation.	Hubatsch et al 1998
GSTM1	Carboplatin	chemotheraphy drug	exogeneous	Detoxification	Detoxification	Glutathione Pathway Genetic Polymorphisms and lung cancer survival after platinum based chemotherapy.	Moyer et al 2011
GSTM1	Cisplatin	chemotheraphy drug	exogeneous	Detoxification	Detoxification	Glutathione Pathway Genetic Polymorphisms and lung cancer survival after platinum based chemotherapy.	Moyer et al 2011
GSTM1	Oxaliplatin	chemotheraphy drug	exogeneous	Detoxification	Detoxification	Glutathione Pathway Genetic Polymorphisms and lung cancer survival after platinum based chemotherapy.	Moyer et al 2011
GSTM1	Isothiocynates	found in plant	exogeneous	Detoxification	Detoxification	Isothiocyanates, glutathione S-transferase M1 and T1 polymorphisms, and lung-cancer risk: a prospective study of men in Shanghai, China.	London et al 2000
GSTM2	Aminochrome	metabolite of dopamine (neurotransmitter)oxidation	endogeneous	Detoxification	Detoxification	Human class Mu glutathione transferases, in particular isoenzyme M2-2, catalyze detoxication of the dopamine metabolite aminochrome	Segura-Aguilar et al 1997
GSTM2	Quinones	hormones produced by adrenal gland	endogeneous	Cell protection	Detoxification	Glutathione transferases catalyse the detoxication of oxidized metabolites (o-quinones) of catecholamines and may serve as an antioxidant system preventing degenerative cellular processes.	Baez et al 1997
GSTM3	1,3-bis(chloroethyl)-1-nitrosourea	chemotheraphy drug	exogeneous	Detoxification	Detoxification	Contribution of Glutathione Transferase M3-3 to 1,3-Bis(2-chloroethyl)-1-nitrosourea Resistance in a Human Non small Cell lung Cancer cell line	Berhane et al 1993
GSTT1	Monohalomethanes	alkylating agents	exogeneous	Detoxification	Detoxification	GSTM1, GSTT1 and EPHX1 gene polymorphisms and susceptibility to COPD in a sample of Egyptian population	El Wahshet al 2015
GSTT1	Dichloromethane	as a solvent in paint removers	exogeneous	Detoxification	Detoxification	Susceptibility to the cytogenetic effects of dichloromethane is related to the glutathione S-transferase theta phenotype	Olvera-Bello et al 2010
GSTT1	Ethylene oxide	used as an intermediate in the production of several industrial chemicals	exogeneous	Detoxification	Detoxification	Hemoglobin adducts and sister chromatid exchanges in hospital workers exposed to ethylene oxide: Effects of glutathione S-transferase T1 and M1 genotypes	Yong et al 2001
GSTT1	Cyclophosphamide	used as chemotherapy and to suppress the immune system.	exogeneous	Detoxification	Detoxification	Pharmacogenetic studies related to cyclophosphamide-based therapy	Pinto et al 2010
GSTT1	Butene Oxide	Used as a solvent for resins and polymerization	exogeneous	Detoxification	Detoxification	Benzene Oxide is a Substrate for Glutathione S-Transferases	Peper and Dahl, 2015
GSTO1	Arsenic acid	diet	exogeneous	Biosynthesis	Biosynthesis	Molecular evolution and the role of oxidative stress in the expansion and functional diversification of cytosolic glutathione transferases	Fonseca et al 2010
GSTO2	Ascorbate	diet	exogeneous	Biosynthesis	Biosynthesis	The omega class glutathione transferase: structure, function and genetics;Molecular evolution and the role of oxidative stress in the expansion and functional diversification of cytosolic glutathione transferases	Board 2011
GSTP	Polycyclic Aromatic Hydrocarbon	released from burning coal, oil, gasoline, trash, tobacco, wood, or other organic substances such as charcoal-broiled meat.	exogeneous	Detoxification	Detoxification	Differences in the catalytic efficiencies of allelic variants of glutathione transferase P1-1 towards carcinogenic diol epoxides of polycyclic aromatic hydrocarbons	Sundberg et al 1998
GSTP	Butene Oxide	is used as a solvent for resins and polymerization	exogeneous	Detoxification	Detoxification	Benzene Oxide is a Substrate for Glutathione S-Transferases	Peper and Dahl 2015
GSTP	Chlorambucil	chemotheraphy drug	exogeneous	Detoxification	Detoxification	The Anti-cancer Drug Chlorambucil as a Substrate for the Human Polymorphic Enzyme Glutathione Transferase P1-1: Kinetic Properties and Crystallographic Characterisation of Allelic Variants	Parker et al 2008
GSTP	Cisplatin	chemotheraphy drug	exogeneous	Detoxification	Detoxification	Association between Glutathione Stransferase P1,T1, and M1 Genetic Polymorphism and Survival of Patients With Metastatic Colorectal Cancer	Stoehlmacher et al 2002
GSTP	Cyclophosphamide	used as chemotherapy and to suppress the immune system.	exogeneous	Detoxification	Detoxification	Pharmacogenetic studies related to cyclophosphamide-based therapy	Pinto et al 2010
GSTP	Thiotepa	alklating agent	exogeneous	Detoxification	Detoxification	Differential catalytic efficiency of allelic variants of human glutathione S-transferase Pi in catalyzing the glutathione conjugation of thiotepa.	Srivastava et al 1999
GSTZ	Maleylacetoacetate	phenylalanine (obtain through supplementary or food source) catabolism	exogeneous	Metabolism of a-haloacids	Biosynthesis	Crystal structure of maleylacetoacetate isomerase glutathione transferase Zeta reveals the molecular basis for its remarkable catalytic promiscuity	Polekhina et al
