# Supplementary material for: Rapid birth-death evolution and positive selection in detoxification-type glutathione S-transferases in mammals
Source: PLoS One. 2018 Dec 26;13(12):e0209336. doi: 10.1371/journal.pone.0209336 (PMC6306238; doi:10.1371/journal.pone.0209336)
Supplement: S3 Table — (XLSX) [file pone.0209336.s003.xlsx]

## Sheet: Sheet1
Class	Species	Gene	Position											Journal	Author	Comment
Mu			104	126	129	130	205	206	166	192	210	214	218
	macaque	MmulGSTM3	V	Q	E	E	NA	NA	Q	E	N	Q	K	Molecular evolution and the role of oxidative stress in the expansion and functional diversification of cytosolic glutathione transferases	Fonseca et al 2010
	human	HsapGSTM3/hGSTm3	V	Q	E	E	K	M	Q	E	N	Q	K	Molecular evolution and the role of oxidative stress in the expansion and functional diversification of cytosolic glutathione transferases;Identification of Residues in Glutathione Transferase Capable of Driving Functional Diversification in Evolution	Fonseca et al 2010;Ivarson et al 2003
	chimpanzee	PtroGSTM3	V	Q	E	E	NA	NA	Q	E	N	Q	K	Molecular evolution and the role of oxidative stress in the expansion and functional diversification of cytosolic glutathione transferases	Fonseca et al 2010
	mouse	MmusGSTM5/mGSTM5	I	Q	E	Q	K	M	Q	E	N	K	K	Molecular evolution and the role of oxidative stress in the expansion and functional diversification of cytosolic glutathione transferases;Identification of Residues in Glutathione Transferase Capable of Driving Functional Diversification in Evolution	Fonseca et al 2010;Ivarson et al 2003
	rat	RnorGSTM5/rGSTM5	I	Q	E	Q	K	M	Q	E	N	K	K	Molecular evolution and the role of oxidative stress in the expansion and functional diversification of cytosolic glutathione transferases;Identification of Residues in Glutathione Transferase Capable of Driving Functional Diversification in Evolution	Fonseca et al 2010;Ivarson et al 2003
	cow	BtauGSTM3	I	R	E	Q	NA	NA	Q	E	N	Q	R	Molecular evolution and the role of oxidative stress in the expansion and functional diversification of cytosolic glutathione transferases	Fonseca et al 2010
	dog	CfamGSTM5	I	R	E	Q	NA	NA	Q	NA	NA	NA	NA	Molecular evolution and the role of oxidative stress in the expansion and functional diversification of cytosolic glutathione transferases	Fonseca et al 2010
	mouse	MmusGSTM3/mGSTM3	V	E	K	A	P	R	Q	K	T	Q	D	Molecular evolution and the role of oxidative stress in the expansion and functional diversification of cytosolic glutathione transferases;Identification of Residues in Glutathione Transferase Capable of Driving Functional Diversification in Evolution	Fonseca et al 2010;Ivarson et al 2003
	rat	RnorGSTM4/rGSTM4	V	E	K	S	P	R	Q	K	T	Q	D	Molecular evolution and the role of oxidative stress in the expansion and functional diversification of cytosolic glutathione transferases;Identification of Residues in Glutathione Transferase Capable of Driving Functional Diversification in Evolution	Fonseca et al 2010;Ivarson et al 2003
	mouse	MmusGSTM2/mGSTM1	V	E	K	T	A	T	Q	K	S	H	K	Molecular evolution and the role of oxidative stress in the expansion and functional diversification of cytosolic glutathione transferases;Identification of Residues in Glutathione Transferase Capable of Driving Functional Diversification in Evolution	Fonseca et al 2010;Ivarson et al 2003
	rat	RnorGSTM2/rGSTM1	V	E	K	T	S	T	Q	K	S	Q	K	Molecular evolution and the role of oxidative stress in the expansion and functional diversification of cytosolic glutathione transferases;Identification of Residues in Glutathione Transferase Capable of Driving Functional Diversification in Evolution	Fonseca et al 2010;Ivarson et al 2003
	rabbit	OcunGSTM2	L	E	K	G	NA	NA	Q	P	L	T	I	Molecular evolution and the role of oxidative stress in the expansion and functional diversification of cytosolic glutathione transferases	Fonseca et al 2010	The RefSeq protein has 3 substitutions, 2 frameshifts and aligns at 99% coverage compared to this genomic sequence; Derived by automated computational analysis using gene prediction method: BestRefSeq
	mouse	MmusGSTM6/mGSTM6	V	E	K	G	P	S	Q	R	L	T	E	Molecular evolution and the role of oxidative stress in the expansion and functional diversification of cytosolic glutathione transferases;Identification of Residues in Glutathione Transferase Capable of Driving Functional Diversification in Evolution	Fonseca et al 2010;Ivarson et al 2003
	rat	RnorGSTM6	V	E	K	G	NA	NA	Q	K	L	T	K	Molecular evolution and the role of oxidative stress in the expansion and functional diversification of cytosolic glutathione transferases	Fonseca et al 2010
	dog	CfamGSTM1	V	E	K	A	NA	NA	L	K	L	M	K	Molecular evolution and the role of oxidative stress in the expansion and functional diversification of cytosolic glutathione transferases	Fonseca et al 2010
	dog	BtauGSTM1	V	G	K	E	NA	NA	M	K	M	V	K	Molecular evolution and the role of oxidative stress in the expansion and functional diversification of cytosolic glutathione transferases	Fonseca et al 2010
	pig	SscrGSTM2	A	G	K	E	NA	NA	L	E	S	M	K	Molecular evolution and the role of oxidative stress in the expansion and functional diversification of cytosolic glutathione transferases	Fonseca et al 2010
	human	HumanGSTM2/hGSTM2	F	E	Q	A	P	R	R	E	T	V	K	Molecular evolution and the role of oxidative stress in the expansion and functional diversification of cytosolic glutathione transferases;Identification of Residues in Glutathione Transferase Capable of Driving Functional Diversification in Evolution	Fonseca et al 2010;Ivarson et al 2003
	macaque	MmulGSTM2/qGSTM2	L	E	E	G	P	R	R	E	T	V	K	Molecular evolution and the role of oxidative stress in the expansion and functional diversification of cytosolic glutathione transferases;Identification of Residues in Glutathione Transferase Capable of Driving Functional Diversification in Evolution	Fonseca et al 2010;Ivarson et al 2003
	mouse	MmusGSTM7/mGSTM7	L	G	E	Q	P	R	R	K	T	T	N	Molecular evolution and the role of oxidative stress in the expansion and functional diversification of cytosolic glutathione transferases;Identification of Residues in Glutathione Transferase Capable of Driving Functional Diversification in Evolution	Fonseca et al 2010;Ivarson et al 2003
	rat	RnorGSTM3/rGSTM3	L	G	E	Q	P	R	R	K	T	I	K	Molecular evolution and the role of oxidative stress in the expansion and functional diversification of cytosolic glutathione transferases;Identification of Residues in Glutathione Transferase Capable of Driving Functional Diversification in Evolution	Fonseca et al 2010;Ivarson et al 2003
	macaque	MmulGSTM4	L	K	E	E	NA	NA	M	K	G	T	T	Molecular evolution and the role of oxidative stress in the expansion and functional diversification of cytosolic glutathione transferases	Fonseca et al 2010
	human	HsapGSTM5/hGSTM5	V	K	E	E	R	G	M	K	G	T	K	Molecular evolution and the role of oxidative stress in the expansion and functional diversification of cytosolic glutathione transferases;Identification of Residues in Glutathione Transferase Capable of Driving Functional Diversification in Evolution	Fonseca et al 2010;Ivarson et al 2003
	chimpanzee	PtroGSTM5	V	K	E	E	NA	NA	M	K	G	T	K	Molecular evolution and the role of oxidative stress in the expansion and functional diversification of cytosolic glutathione transferases	Fonseca et al 2010
	human	HsapGSTM4/hGSTM4	A	E	E	E	P	K	L	C	T	V	NA	Molecular evolution and the role of oxidative stress in the expansion and functional diversification of cytosolic glutathione transferases;Identification of Residues in Glutathione Transferase Capable of Driving Functional Diversification in Evolution	Fonseca et al 2010;Ivarson et al 2003
	chimpanzee	PtroGSTM1	A	E	E	E	NA	NA	L	C	NA	NA	NA	Molecular evolution and the role of oxidative stress in the expansion and functional diversification of cytosolic glutathione transferases	Fonseca et al 2010
	mouse	MmusGSTM4	A	E	E	Q	NA	NA	L	K	T	T	K	Molecular evolution and the role of oxidative stress in the expansion and functional diversification of cytosolic glutathione transferases	Fonseca et al 2010
	rat	RnorGSTM7	A	E	E	Q	NA	NA	L	K	T	T	K	Molecular evolution and the role of oxidative stress in the expansion and functional diversification of cytosolic glutathione transferases	Fonseca et al;2010
	mouse	MmusGSTM1/mGSTM2	A	E	E	G	S	K	Q	K	A	F	K	Molecular evolution and the role of oxidative stress in the expansion and functional diversification of cytosolic glutathione transferases;Identification of Residues in Glutathione Transferase Capable of Driving Functional Diversification in Evolution	Fonseca et al 2010;Ivarson et al 2003
	rat	RnorGSTM1/rGSTM2	A	E	E	G	S	K	Q	K	A	F	K	Molecular evolution and the role of oxidative stress in the expansion and functional diversification of cytosolic glutathione transferases;Identification of Residues in Glutathione Transferase Capable of Driving Functional Diversification in Evolution	Fonseca et al 2010;Ivarson et al 2003
	cow	BtauGSTM4	T	Q	K	E	NA	NA	I	K	S	V	K	Molecular evolution and the role of oxidative stress in the expansion and functional diversification of cytosolic glutathione transferases	Fonseca et al 2010
	human	HsapGSTM1/hGSTM1	T	K	E	E	P	R	L	E	S	V	K	Molecular evolution and the role of oxidative stress in the expansion and functional diversification of cytosolic glutathione transferases;Identification of Residues in Glutathione Transferase Capable of Driving Functional Diversification in Evolution	Fonseca et al 2010;Ivarson et al 2003
	macaque	MmulGSTM1/qGSTM1	T,A	K	E	E,G	P	K	L	E	T	V	K	Molecular evolution and the role of oxidative stress in the expansion and functional diversification of cytosolic glutathione transferases;Identification of Residues in Glutathione Transferase Capable of Driving Functional Diversification in Evolution	Fonseca et al 2010;Ivarson et al 2003
Theta			186	204	234	237
	mouse	MmusGSTT2	E	A	S	L								Molecular evolution and the role of oxidative stress in the expansion and functional diversification of cytosolic glutathione transferases	Fonseca et al 2010
	rat	RnorGSTT2	E	A	S	L								Molecular evolution and the role of oxidative stress in the expansion and functional diversification of cytosolic glutathione transferases	Fonseca et al 2010
	macaque	MmulGSTT2	K	A	T	L								Molecular evolution and the role of oxidative stress in the expansion and functional diversification of cytosolic glutathione transferases	Fonseca et al 2010	This sequence has been updated.
	human	HsapGSTT	E	A	A	L								Molecular evolution and the role of oxidative stress in the expansion and functional diversification of cytosolic glutathione transferases	Fonseca et al 2010
	chimpanzee	PtroGSTT2	E	A	A	L								Molecular evolution and the role of oxidative stress in the expansion and functional diversification of cytosolic glutathione transferases	Fonseca et al 2010	This sequence has been updated
	cow	BtauGSTT	L	S	L	A								Molecular evolution and the role of oxidative stress in the expansion and functional diversification of cytosolic glutathione transferases	Fonseca et al 2010	This sequence has been replaced by NM_001206623.
	mouse	MmusGSTT1	V	S	F	A								Molecular evolution and the role of oxidative stress in the expansion and functional diversification of cytosolic glutathione transferases	Fonseca et al 2010
	dog	CfamGSTT2	R	P	R	E								Molecular evolution and the role of oxidative stress in the expansion and functional diversification of cytosolic glutathione transferases	Fonseca et al 2010	This sequence has been updated.
	mouse	MmusGSTT1	E	K	R	A								Molecular evolution and the role of oxidative stress in the expansion and functional diversification of cytosolic glutathione transferases	Fonseca et al 2010
	rat	RnorGSTT1	E	K	R	T								Molecular evolution and the role of oxidative stress in the expansion and functional diversification of cytosolic glutathione transferases	Fonseca et al 2010
	dog	CfamGSTT1	E	K	R	A								Molecular evolution and the role of oxidative stress in the expansion and functional diversification of cytosolic glutathione transferases	Fonseca et al 2010	This sequence has been updated
	chimpanzee	PtroGSTT1	E	E	W	A								Molecular evolution and the role of oxidative stress in the expansion and functional diversification of cytosolic glutathione transferases	Fonseca et al 2010	Record removed.
	human	HsapGSTT1	E	E	W	A								Molecular evolution and the role of oxidative stress in the expansion and functional diversification of cytosolic glutathione transferases	Fonseca et al 2010	This sequence has been updated
	macaque	MmulGSTT1	E	E	W	A								Molecular evolution and the role of oxidative stress in the expansion and functional diversification of cytosolic glutathione transferases	Fonseca et al 2010	Record removed.
	cow	BtauGSTT1	K	E	K	A								Molecular evolution and the role of oxidative stress in the expansion and functional diversification of cytosolic glutathione transferases	Fonseca et al 2010
	pig	SscrGSTT	E	E	K	A								Molecular evolution and the role of oxidative stress in the expansion and functional diversification of cytosolic glutathione transferases	Fonseca et al 2010
	cow	BtauGSTT3	K	E	L	L								Molecular evolution and the role of oxidative stress in the expansion and functional diversification of cytosolic glutathione transferases	Fonseca et al 2010	This sequence has been updated;The RefSeq transcript has 1 substitution, 1 non-frameshifting indel compared to this genomic sequence; Derived by automated computational analysis using gene prediction method: BestRefSeq
	mouse	MmusGSTT3	E	E	S	C								Molecular evolution and the role of oxidative stress in the expansion and functional diversification of cytosolic glutathione transferases	Fonseca et al 2010
Omega			128
	cow	BtauGSTO1	L											Molecular evolution and the role of oxidative stress in the expansion and functional diversification of cytosolic glutathione transferases	Fonseca et al 2010
	pig	SscrGSTO1	I											Molecular evolution and the role of oxidative stress in the expansion and functional diversification of cytosolic glutathione transferases	Fonseca et al 2010
	dog	CfamGSTO1	T											Molecular evolution and the role of oxidative stress in the expansion and functional diversification of cytosolic glutathione transferases	Fonseca et al 2010
	macaque	MmulGSTO1	R											Molecular evolution and the role of oxidative stress in the expansion and functional diversification of cytosolic glutathione transferases	Fonseca et al 2010
	human	HsapGSTO1	G											Molecular evolution and the role of oxidative stress in the expansion and functional diversification of cytosolic glutathione transferases	Fonseca et al 2010
	chimpanzee	PtroGSTO1	G											Molecular evolution and the role of oxidative stress in the expansion and functional diversification of cytosolic glutathione transferases	Fonseca et al 2010
	mouse	MmusGSTO1	A											Molecular evolution and the role of oxidative stress in the expansion and functional diversification of cytosolic glutathione transferases	Fonseca et al 2010
	rat	RnorGSTO1	T											Molecular evolution and the role of oxidative stress in the expansion and functional diversification of cytosolic glutathione transferases	Fonseca et al 2010
Alpha			12	36	103	111	112	208	212
	rat	RnorGSTA1	A	H	N	F	D	V	S					Molecular evolution and the role of oxidative stress in the expansion and functional diversification of cytosolic glutathione transferases	Fonseca et al 2010
	rat	RnorGSTA3	G	K	D	Y	I	E	C					Molecular evolution and the role of oxidative stress in the expansion and functional diversification of cytosolic glutathione transferases	Fonseca et al 2010
	mouse	MmusGSTA3	G	K	E	H	M	D	C					Molecular evolution and the role of oxidative stress in the expansion and functional diversification of cytosolic glutathione transferases	Fonseca et al 2010
	rat	RnorGSTA	G	K	E	Y	M	D	C					Molecular evolution and the role of oxidative stress in the expansion and functional diversification of cytosolic glutathione transferases	Fonseca et al 2010
	rat	RnorGSTA2	A	Q	T	I	C	V	Q					Molecular evolution and the role of oxidative stress in the expansion and functional diversification of cytosolic glutathione transferases	Fonseca et al 2010
	mouse	MmusGSTA2	A	Q	T	L	C	L	Q					Molecular evolution and the role of oxidative stress in the expansion and functional diversification of cytosolic glutathione transferases	Fonseca et al 2010
	mouse	MmusGSTA	A	Q	T	I	C	L	Q					Molecular evolution and the role of oxidative stress in the expansion and functional diversification of cytosolic glutathione transferases	Fonseca et al 2010
	mouse	MmusGSTA1	A	Q	T	L	C	M	Q					Molecular evolution and the role of oxidative stress in the expansion and functional diversification of cytosolic glutathione transferases	Fonseca et al 2010
	dog	CfamGSTA3	G	N	N	L	C	L	S					Molecular evolution and the role of oxidative stress in the expansion and functional diversification of cytosolic glutathione transferases	Fonseca et al 2010
	pig	SscrGSTA1	G	K	G	L	C	M	K					Molecular evolution and the role of oxidative stress in the expansion and functional diversification of cytosolic glutathione transferases	Fonseca et al 2010
	pig	SscrGSTA2	G	E	G	L	C	T	S					Molecular evolution and the role of oxidative stress in the expansion and functional diversification of cytosolic glutathione transferases	Fonseca et al 2010
	cow	BtauGSTA1	G	E	G	L	C	T	K					Molecular evolution and the role of oxidative stress in the expansion and functional diversification of cytosolic glutathione transferases	Fonseca et al 2010
	cow	BtauGSTA2	G	E	G	L	C	M	N					Molecular evolution and the role of oxidative stress in the expansion and functional diversification of cytosolic glutathione transferases	Fonseca et al 2010
	rabbit	OcunGSTA	G	E	Y	L	C	M	N					Molecular evolution and the role of oxidative stress in the expansion and functional diversification of cytosolic glutathione transferases	Fonseca et al 2010	The RefSeq transcript has 2 substitutions compared to this genomic sequence; Derived by automated computational analysis using gene prediction method
	chimpanzee	PtroGSTA1	I	K	N	I	C	V	A					Molecular evolution and the role of oxidative stress in the expansion and functional diversification of cytosolic glutathione transferases	Fonseca et al 2010
	macaque	MmulGSTA5	T	E	T	T	C	M	S					Molecular evolution and the role of oxidative stress in the expansion and functional diversification of cytosolic glutathione transferases	Fonseca et al 2010
	human	HsapGSTA5	A	E	T	I	C	M	S					Molecular evolution and the role of oxidative stress in the expansion and functional diversification of cytosolic glutathione transferases	Fonseca et al 2010
	chimapnzee	PtroGSTA1t6	A	E	T	V	C	M	S					Molecular evolution and the role of oxidative stress in the expansion and functional diversification of cytosolic glutathione transferases	Fonseca et al 2010
	macaque	MmulGSTA3	G	E	N	L	C	P	A					Molecular evolution and the role of oxidative stress in the expansion and functional diversification of cytosolic glutathione transferases	Fonseca et al 2010
	human	HsapGSTA3	G	G	N	L	C	A	A					Molecular evolution and the role of oxidative stress in the expansion and functional diversification of cytosolic glutathione transferases	Fonseca et al 2010
	chimpanzee	PtroGSTA3	G	G	N	L	C	A	A					Molecular evolution and the role of oxidative stress in the expansion and functional diversification of cytosolic glutathione transferases	Fonseca et al 2010
	macaque	MmulGSTA1	A	E	G	F	C	M	S					Molecular evolution and the role of oxidative stress in the expansion and functional diversification of cytosolic glutathione transferases	Fonseca et al 2010
	human	HsapGSTA1	A	K	G	V	C	M	S					Molecular evolution and the role of oxidative stress in the expansion and functional diversification of cytosolic glutathione transferases	Fonseca et al 2010
	human	HsapGSTA2	I	K	G	F	T	M	S					Molecular evolution and the role of oxidative stress in the expansion and functional diversification of cytosolic glutathione transferases	Fonseca et al 2010
	human	HsapGSTA4	G	E	L	F	L	P	Y					Molecular evolution and the role of oxidative stress in the expansion and functional diversification of cytosolic glutathione transferases	Fonseca et al 2010
	chimpanzee	PtroGSTA4	G	E	L	F	L	P	Y					Molecular evolution and the role of oxidative stress in the expansion and functional diversification of cytosolic glutathione transferases	Fonseca et al 2010
	cow	BtauGSTA4	G	E	L	F	L	P	Y					Molecular evolution and the role of oxidative stress in the expansion and functional diversification of cytosolic glutathione transferases	Fonseca et al 2010
	dog	CfamGSTA4	G	E	L	F	L	P	Y					Molecular evolution and the role of oxidative stress in the expansion and functional diversification of cytosolic glutathione transferases	Fonseca et al 2010
	macaque	MmulGSTA4	G	E	M	F	K	P	Y					Molecular evolution and the role of oxidative stress in the expansion and functional diversification of cytosolic glutathione transferases	Fonseca et al 2010
	dog	CfamGSTA	G	E	M	F	K	P	Y					Molecular evolution and the role of oxidative stress in the expansion and functional diversification of cytosolic glutathione transferases	Fonseca et al 2010
	mouse	MmusGSTA4	G	E	M	F	K	P	Y					Molecular evolution and the role of oxidative stress in the expansion and functional diversification of cytosolic glutathione transferases	Fonseca et al 2010
