# Supplementary material for: Rapid birth-death evolution and positive selection in detoxification-type glutathione S-transferases in mammals
Source: PLoS One. 2018 Dec 26;13(12):e0209336. doi: 10.1371/journal.pone.0209336 (PMC6306238; doi:10.1371/journal.pone.0209336)
Supplement: S4 Table — (XLSX) [file pone.0209336.s004.xlsx]

## Sheet: Sheet1
Species	Assembly_Level	Assembly_Accession	Species_common_name	Superorder	Order	Time_(MYA)	Tax_id
Homo sapiens	Chromosome	GCF_000001405.28	Human	Euarchontoglires	Primates	0	9606
Pan troglodytes	Chromosome	GCF_000001515.6	Chimpanzee	Euarchontoglires	Primates	6.3	9598
Pongo abelii	Chromosome	GCF_000001545.4	Orangutan	Euarchontoglires	Primates	15.7	9601
Mus musculus	Chromosome	GCF_000001635.23	Mouse	Euarchontoglires	Rodentia	92.3	10090
Rattus norvegicus	Chromosome	GCF_000001895.5	Rat	Euarchontoglires	Rodentia	92.3	10116
Macaca mulatta	Chromosome	GCF_000002255.3	Macaque	Euarchontoglires	Primates	29	9544
Ornithorhynchus anatinus	Chromosome	GCF_000002275.2	Platypus	NA	Monotremata	167.4	9258
Canis lupus familiaris	Chromosome	GCF_000002285.3	Dog	Laurasiatheria	Carnivora	94.2	9615
Monodelphis domestica	Chromosome	GCF_000002295.2	GrayshortTailedOpossum	NA	Didelphimorphia	162.6	13616
Equus caballus	Chromosome	GCF_000002305.2	Horse	Laurasiatheria	Perissodactyla	94.2	9796
Sus scrofa	Chromosome	GCF_000003025.5	Pig	Laurasiatheria	NA	94.2	9823
Bos taurus	Chromosome	GCF_000003055.6	Cow	Laurasiatheria	NA	94.2	9913
Oryctolagus cuniculus	Chromosome	GCF_000003625.3	Rabbit	Euarchontoglires	Lagomorpha	92.3	9986
Callithrix jacchus	Chromosome	GCF_000004665.1	WhiteTuftedEarMarmoset	Euarchontoglires	Primates	42.6	9483
Nomascus leucogenys	Chromosome	GCF_000146795.2	NorthernWhiteCheekedGibbon	Euarchontoglires	Primates	20.4	61853
Gorilla gorilla gorilla	Chromosome	GCF_000151905.1	WesternLowlandGorilla	Euarchontoglires	Primates	8.8	9595
Felis catus	Chromosome	GCF_000181335.2	Cat	Laurasiatheria	Carnivora	94.2	9685
Papio anubis	Chromosome	GCF_000264685.2	OliveBaboon	Euarchontoglires	Primates	29	9555
Ovis aries	Chromosome	GCF_000298735.1	Sheep	Laurasiatheria	NA	94.2	9940
Microtus ochrogaster	Chromosome	GCF_000317375.1	PrairieVole	Euarchontoglires	Rodentia	92.3	79684
Capra hircus	Chromosome	GCF_000317765.1	Goat	Laurasiatheria	NA	94.2	9925
Macaca fascicularis	Chromosome	GCF_000364345.1	CrabEatingMacaque	Euarchontoglires	Primates	29	9541
Chlorocebus sabaeus	Chromosome	GCF_000409795.2	GreenMonkey	Euarchontoglires	Primates	29	60711
