# Supplementary material for: Rapid birth-death evolution and positive selection in detoxification-type glutathione S-transferases in mammals
Source: PLoS One. 2018 Dec 26;13(12):e0209336. doi: 10.1371/journal.pone.0209336 (PMC6306238; doi:10.1371/journal.pone.0209336)
Supplement: S5 Table — (XLSX) [file pone.0209336.s005.xlsx]

## Sheet: Parsimony-ML
Parsimony
Class	Gene gain	Gene loss	Pseudogene	Type	Total	Total by GST type	Weighted
Alpha	18	13	50	Detoxification	31
Mu	18	2	47	Detoxification	20
Pi	8	1	22	Detoxification	9
Theta	6	7	16	Detoxification	13	73	22
Omega	1	0	0	Biosynthesis	1	1	1
Zeta	0	0	0	Biosynthesis	0
Log likelihood -184.91014816053
BDI
Class	Gene gain	Gene loss	Pseudogene	Type	Total	Total by GST type	Weighted
Alpha	18	11	50	Detoxification	29
Mu	18	2	47	Detoxification	20
Pi	8	1	22	Detoxification	9
Theta	6	7	16	Detoxification	13	71	22
Omega	1	0	0	Biosynthesis	1	1	1
Zeta	0	0	0	Biosynthesis	0
Log likelihood -161.0300343027221
BDIE
Class	Gene gain	Gene loss	Pseudogene	Type	Total	Total by GST type	Weighted
Alpha	17	13	50	Detoxification	30
Mu	17	3	47	Detoxification	20
Pi	8	1	22	Detoxification	9
Theta	6	7	16	Detoxification	13	72	22
Omega	1	0	0	Biosynthesis	1	1	1
Zeta	0	0	0	Biosynthesis	0
log-likelihood -159.132
